# Supplementary material for: Tundra Soil Viruses Mediate Responses of Microbial Communities to Climate Warming
Source: mBio. 2023 Feb 14;14(2):e03009-22. doi: 10.1128/mbio.03009-22 (PMC10127799; doi:10.1128/mbio.03009-22)
Supplement: TABLE S1 [file mbio.03009-22-s0001.xlsx]

## Sheet: Sheet1
Table S1: Auxiliary metabolic genes (AMGs) information of viral ORFs in permafrost region.
Viral ORFs	Gene_id	Gene_description	Category	Auxiliary_score	Amg_flags	Subcategory1	Subcategory2	Subcategory3	Description	Source Dataset
ERR3313638_contig_72318_1	K00655	plsC; 1-acyl-sn-glycerol-3-phosphate acyltransferase [EC:2.3.1.51]	Metabolism (Lipid metabolism, Glycerophospholipid metabolism), Brite Hierarchies (Protein families: metabolism)	VIBRANT						15-25 cm control
ERR3313638_contig_9136_22	K00558	DNMT1, dcm; DNA (cytosine-5)-methyltransferase 1 [EC:2.1.1.37]	Metabolism(Amino acid metabolism), Human Diseases (Cancer: overview), Brite Hierarchies (Protein families: genetic information processing, Protein families: signaling and cellular processes)	VIBRANT						15-25 cm control
ERR3313639_contig_18433_7	SCG75953.1|GT2	NA	Carbohydrate metabolism	3	MF	CAZymes	Glycosyl Transferases	GT2	Glycosyl Transferases family 2	15-25 cm control
ERR3313639_contig_47985_2	K01495	GCH1, folE; GTP cyclohydrolase IA [EC:3.5.4.16]	Metabolism (Metabolism of cofactors and vitamins)	VIBRANT						15-25 cm control
ERR3313639_contig_47985_5	K10026	queE; 7-carboxy-7-deazaguanine synthase [EC:4.3.99.3]	Metabolism (Metabolism of cofactors and vitamins), Brite Hierarchies (Protein families: genetic information processing)	VIBRANT						15-25 cm control
ERR3313639_contig_47985_8	K01737	queD, ptpS, PTS; 6-pyruvoyltetrahydropterin/6-carboxytetrahydropterin synthase [EC:4.2.3.12 4.1.2.50]	Metabolism (Metabolism of cofactors and vitamins), Brite Hierarchies (Protein families: genetic information processing)	VIBRANT						15-25 cm control
ERR3313639_contig_6298_11	K02078	acyl carrier protein	Metabolism (Lipid metabolism,Biosynthesis of other secondary metabolites)	3	MKF	Sulfur cycle	Organic sulphur transformation	mdh	acyl carrier protein	15-25 cm control
ERR3313639_contig_8834_8	K00390	cysH; phosphoadenosine phosphosulfate reductase [EC:1.8.4.8 1.8.4.10]	Metabolism (Energy metabolism)	VIBRANT		Sulfur cycle	Assimilatory sulfate reduction	CysH	phosphoadenosine phosphosulfate reductase	15-25 cm control
ERR3313641_contig_175605_2	Unknown	NA	NA	3	MKF					15-25 cm warmed
ERR3313641_contig_175605_3	Unknown	NA	NA	3	MKF					15-25 cm warmed
ERR3313641_contig_33891_4	K03639	moaA, CNX2; GTP 3',8-cyclase [EC:4.1.99.22]	Metabolism (Metabolism of cofactors and vitamins), Genetic Information Processing (Folding, sorting and degradation)	VIBRANT						15-25 cm warmed
ERR3313641_contig_6648_3	K00390	cysH; phosphoadenosine phosphosulfate reductase [EC:1.8.4.8 1.8.4.10]	Metabolism (Energy metabolism)	VIBRANT		Sulfur cycle	Assimilatory sulfate reduction	CysH	phosphoadenosine phosphosulfate reductase	15-25 cm warmed
ERR3313641_contig_9_13	K22227	ahbD; heme synthase	Metabolism (Metabolism of cofactors and vitamins)	VIBRANT						15-25 cm warmed
ERR3313642_contig_11564_3	K06131	clsA_B; cardiolipin synthase A/B [EC:2.7.8.-]	Metabolism (Lipid metabolism)	VIBRANT						15-25 cm warmed
ERR3313642_contig_15856_6	K04487	cysteine desulfurase [EC:2.8.1.7]	Metabolism (Metabolism of cofactors and vitamins), Genetic Information Processing (Folding, sorting and degradation), Brite Hierarchies (Protein families: genetic information processing, Protein families: signaling and cellular processes)	3	MKF					15-25 cm warmed
ERR3313642_contig_15856_8	M17	Catlytic type: Metallo; any N-terminal amino acid can be released from dipeptides and polypeptides, although there is a preference for leucine; bonds with proline in P1 are not cleaved; maximally active between pH 9 and 9.5	Organic Nitrogen	3	MF					15-25 cm warmed
ERR3313642_contig_32021_21	K05349	beta-glucosidase [EC:3.2.1.21]	Metabolism (Carbohydrate metabolism,Metabolism of other amino acids,Biosynthesis of other secondary metabolites)	VIBRANT		CAZymes	Glycoside Hydrolases	GH3	beta-glucosidase	15-25 cm warmed
ERR3313642_contig_35787_2	K00286	pyrroline-5-carboxylate reductase [EC:1.5.1.2] [RN:R01251]	Metabolism (Amino acid metabolism)	2	MF					15-25 cm warmed
ERR3313642_contig_35787_3	K00507	stearoyl-CoA desaturase (Delta-9 desaturase) [EC:1.14.19.1]	Metabolism (Lipid metabolism), Environmental Information Processing (Signal transduction), Organismal Systems (Endocrine system, Aging), Human Diseases (Endocrine and metabolic disease), Brite Hierarchies (Protein families: metabolism)	2	MKF					15-25 cm warmed
ERR3313642_contig_54609_4	GH28	GH28 polygalacturonase (EC 3.2.1.15); alpha-L-rhamnosidase (EC 3.2.1.40); exo-polygalacturonase (EC 3.2.1.67); exo-polygalacturonosidase (EC 3.2.1.82); rhamnogalacturonase (EC 3.2.1.171); rhamnogalacturonan alpha-1,2-galacturonohydrolase (EC 3.2.1.173); endo-xylogalacturonan hydrolase (EC 3.2.1.-)	Carbohydrate metabolism	2	MTF	CAZymes	Glycoside Hydrolases	GH28	exo-poly-alpha-D-galacturonosidase	15-25 cm warmed
ERR3313642_contig_54609_5	K18650	exo-poly-alpha-galacturonosidase	Carbohydrate metabolism	VIBRANT		CAZymes	Glycoside Hydrolases	GH28	exo-poly-alpha-galacturonosidase	15-25 cm warmed
ERR3313642_contig_70247_9	K01218	gmuG; mannan endo-1,4-beta-mannosidase [EC:3.2.1.78]	Metabolism (Carbohydrate metabolism), Cellular Processes (Cellular community - prokaryotes)	VIBRANT		CAZymes	Glycoside Hydrolases	GH26	mannan endo-1,4-beta-mannosidase	15-25 cm warmed
ERR3313642_contig_89636_7	K00943	dTMP kinase [EC:2.7.4.9] [RN:R02094]	Metabolism (Nucleotide metabolism)	3	MF					15-25 cm warmed
ERR3313642_contig_9106_partial_21	K19668	CBH2, cbhA; cellulose 1,4-beta-cellobiosidase [EC:3.2.1.91]	Metabolism (Carbohydrate metabolism), Environmental Information Processing (Signal transduction)	VIBRANT		CAZymes	Glycoside Hydrolases	GH6	cellulose 1,4-beta-cellobiosidase	15-25 cm warmed
ERR3313643_contig_19_11	Unknown	NA	NA	3	MKF					15-25 cm warmed
ERR3313643_contig_19_20	K03273	gmhB; D-glycero-D-manno-heptose 1,7-bisphosphate phosphatase [EC:3.1.3.82 3.1.3.83]	Metabolism (Glycan biosynthesis and metabolism), Brite Hierarchies (Protein families: metabolism)	VIBRANT						15-25 cm warmed
ERR3313644_contig_48190_5	M17	Catlytic type: Metallo; any N-terminal amino acid can be released from dipeptides and polypeptides, although there is a preference for leucine; bonds with proline in P1 are not cleaved; maximally active between pH 9 and 9.5	Organic Nitrogen	3	MF					15-25 cm warmed
ERR3313645_contig_13057_14	K00558	DNA (cytosine-5-)-methyltransferase [EC:2.1.1.37] [RN:R04858]	Metabolism(Amino acid metabolism), Human Diseases (Cancer: overview), Brite Hierarchies (Protein families: genetic information processing, Protein families: signaling and cellular processes)	3	MF					15-25 cm warmed
ERR3313645_contig_219445_6	K22316	rhnA-cobC; ribonuclease H / adenosylcobalamin/alpha-ribazole phosphatase [EC:3.1.26.4 3.1.3.73]	Metabolism (Metabolism of cofactors and vitamins), Genetic Information Processing (Replication and repair), Brite Hierarchies (Protein families: genetic information processing)	VIBRANT						15-25 cm warmed
ERR3313645_contig_29332_7	Unknown	NA	NA	3	MKF					15-25 cm warmed
ERR3313645_contig_35322_1	K01711	gmd, GMDS; GDPmannose 4,6-dehydratase [EC:4.2.1.47]	Metabolism (Carbohydrate metabolism,Glycan biosynthesis and metabolism)	VIBRANT						15-25 cm warmed
ERR3313645_contig_38_2	K01209	abfA; alpha-L-arabinofuranosidase [EC:3.2.1.55]	Metabolism (Carbohydrate metabolism)	VIBRANT		CAZymes	Glycoside Hydrolases	GH51	alpha-L-arabinofuranosidase	15-25 cm warmed
ERR3313645_contig_5504_5	K00560	thymidylate synthase [EC:2.1.1.45] [RN:R02101]	Metabolism (Nucleotide metabolism,Metabolism of cofactors and vitamins), Human Diseases (Drug resistance: antineoplastic)	3	MF					15-25 cm warmed
ERR3313645_contig_5690_4	K01939	adenylosuccinate synthase [EC:6.3.4.4] [RN:R01135]	Metabolism (Nucleotide metabolism,Amino acid metabolism)	3	MF					15-25 cm warmed
ERR3313645_contig_66414_14	K01585	speA; arginine decarboxylase [EC:4.1.1.19]	Metabolism (Amino acid metabolism)	VIBRANT						15-25 cm warmed
ERR3313645_contig_96284_4	K00558	DNA (cytosine-5-)-methyltransferase [EC:2.1.1.37] [RN:R04858]	Metabolism(Amino acid metabolism), Human Diseases (Cancer: overview), Brite Hierarchies (Protein families: genetic information processing, Protein families: signaling and cellular processes)	2	MF					15-25 cm warmed
ERR3313646_contig_10989_12	K10026	7-carboxy-7-deazaguanine synthase [EC:4.3.99.3]	Metabolism (Metabolism of cofactors and vitamins), Brite Hierarchies (Protein families: genetic information processing)	VIBRANT						45-55 cm warmed
ERR3313646_contig_10989_17	K01737	6-pyruvoyltetrahydropterin/6-carboxytetrahydropterin synthase [EC:4.2.3.12 4.1.2.50]	Metabolism (Metabolism of cofactors and vitamins), Brite Hierarchies (Protein families: genetic information processing)	2	MK					45-55 cm warmed
ERR3313646_contig_12003_5	K04034	bchE; anaerobic magnesium-protoporphyrin IX monomethyl ester cyclase [EC:1.21.98.3]	Metabolism (Metabolism of cofactors and vitamins)	VIBRANT						45-55 cm warmed
ERR3313646_contig_12014_7	K03462	nicotinamide phosphoribosyltransferase [EC:2.4.2.12]	Metabolism (Metabolism of cofactors and vitamins), Organismal Systems (Immune system)	VIBRANT						45-55 cm warmed
ERR3313646_contig_127_36	K00798	MMAB, pduO; cob(I)alamin adenosyltransferase [EC:2.5.1.17]	Metabolism (Metabolism of cofactors and vitamins)	2	MK					45-55 cm warmed
ERR3313646_contig_127_45	K00287	DHFR, folA; dihydrofolate reductase [EC:1.5.1.3]	Metabolism (Metabolism of cofactors and vitamins), Human Diseases (Drug resistance: antineoplastic)	VIBRANT						45-55 cm warmed
ERR3313646_contig_127_53	Unknown	NA	NA	1	MK					45-55 cm warmed
ERR3313646_contig_13263_13	K00525	ribonucleoside-diphosphate reductase [EC:1.17.4.1] [RN:R02024]	Metabolism (Nucleotide metabolism), Brite Hierarchies (Protein families: genetic information processing)	3	MKE					45-55 cm warmed
ERR3313646_contig_14324_7	K01494	dCTP deaminase [EC:3.5.4.13] [RN:R02325]	Metabolism (Nucleotide metabolism)	3	M					45-55 cm warmed
ERR3313646_contig_15402_15	K01784	galE, GALE; UDP-glucose 4-epimerase [EC:5.1.3.2]	Metabolism (Carbohydrate metabolism,Glycan biosynthesis and metabolism)	3	MK					45-55 cm warmed
ERR3313646_contig_15402_16	K01495	GTP cyclohydrolase IA [EC:3.5.4.16]	Metabolism (Metabolism of cofactors and vitamins)	3	MK					45-55 cm warmed
ERR3313646_contig_15402_25	K01737	6-pyruvoyltetrahydropterin/6-carboxytetrahydropterin synthase [EC:4.2.3.12 4.1.2.50]	Metabolism (Metabolism of cofactors and vitamins), Brite Hierarchies (Protein families: genetic information processing)	3	MK					45-55 cm warmed
ERR3313646_contig_15402_26	K10026	7-carboxy-7-deazaguanine synthase [EC:4.3.99.3]	Metabolism (Metabolism of cofactors and vitamins), Brite Hierarchies (Protein families: genetic information processing)	VIBRANT						45-55 cm warmed
ERR3313646_contig_15876_13	K01710	E4.2.1.46, rfbB, rffG; dTDP-glucose 4,6-dehydratase [EC:4.2.1.46]	Metabolism (Glycan biosynthesis and metabolism,Metabolism of terpenoids and polyketides,Biosynthesis of other secondary metabolites)	3	MKF					45-55 cm warmed
ERR3313646_contig_15876_7	K00973	glucose-1-phosphate thymidylyltransferase [EC:2.7.7.24]	Metabolism (Glycan biosynthesis and metabolism,Metabolism of terpenoids and polyketides,Biosynthesis of other secondary metabolites)	VIBRANT						45-55 cm warmed
ERR3313646_contig_15876_9	K12450	RHM; UDP-glucose 4,6-dehydratase [EC:4.2.1.76]	Metabolism (Carbohydrate metabolism)	3	MK					45-55 cm warmed
ERR3313646_contig_1952_29	K01737	6-pyruvoyltetrahydropterin/6-carboxytetrahydropterin synthase [EC:4.2.3.12 4.1.2.50]	Metabolism (Metabolism of cofactors and vitamins), Brite Hierarchies (Protein families: genetic information processing)	3	MK					45-55 cm warmed
ERR3313646_contig_1952_6	K03462	nicotinamide phosphoribosyltransferase [EC:2.4.2.12]	Metabolism (Metabolism of cofactors and vitamins), Organismal Systems (Immune system)	3	MKF					45-55 cm warmed
ERR3313646_contig_23669_5	Unknown	NA	NA	2	MKF					45-55 cm warmed
ERR3313646_contig_25711_9	K00560	thymidylate synthase [EC:2.1.1.45]	Metabolism (Nucleotide metabolism,Metabolism of cofactors and vitamins), Human Diseases (Drug resistance: antineoplastic)	VIBRANT						45-55 cm warmed
ERR3313646_contig_25717_9	K06167	phnP; phosphoribosyl 1,2-cyclic phosphate phosphodiesterase [EC:3.1.4.55]	Metabolism (Metabolism of other amino acids)	VIBRANT						45-55 cm warmed
ERR3313646_contig_258_2	K07404	pgl; 6-phosphogluconolactonase [EC:3.1.1.31]	Metabolism (Carbohydrate metabolism)	VIBRANT						45-55 cm warmed
ERR3313646_contig_258_40	K00558	DNA (cytosine-5-)-methyltransferase [EC:2.1.1.37] [RN:R04858]	Metabolism(Amino acid metabolism), Human Diseases (Cancer: overview), Brite Hierarchies (Protein families: genetic information processing, Protein families: signaling and cellular processes)	2	M					45-55 cm warmed
ERR3313646_contig_30382_6	K09007	GTP cyclohydrolase IB [EC:3.5.4.16]	Metabolism (Metabolism of cofactors and vitamins)	3	MKF					45-55 cm warmed
ERR3313646_contig_3220_107	K00014	shikimate dehydrogenase [EC:1.1.1.25]	Metabolism (Amino acid metabolism, Biosynthesis of other secondary metabolites)	VIBRANT						45-55 cm warmed
ERR3313646_contig_3220_70	K02935	large subunit ribosomal protein L7/L12	Genetic Information Processing (Translation), Brite Hierarchies (Protein families: genetic information processing)	3	M					45-55 cm warmed
ERR3313646_contig_3232_1	K03462	nicotinamide phosphoribosyltransferase [EC:2.4.2.12]	Metabolism (Metabolism of cofactors and vitamins), Organismal Systems (Immune system)	VIBRANT						45-55 cm warmed
ERR3313646_contig_34267_13	K13522	bifunctional NMN adenylyltransferase/nudix hydrolase [EC:2.7.7.1 3.6.1.-]	Metabolism (Metabolism of cofactors and vitamins)	3	MKF					45-55 cm warmed
ERR3313646_contig_34267_16	K03462	nicotinamide phosphoribosyltransferase [EC:2.4.2.12]	Metabolism (Metabolism of cofactors and vitamins), Organismal Systems (Immune system)	3	MKF					45-55 cm warmed
ERR3313646_contig_37443_14	K00860	adenylylsulfate kinase [EC:2.7.1.25]	Metabolism (Energy metabolism, Nucleotide metabolism)	VIBRANT		Sulfur cycle	Assimilatory sulfate reduction	CysC	adenylylsulfate kinase	45-55 cm warmed
ERR3313646_contig_37750_8	K00568	ubiG; 2-polyprenyl-6-hydroxyphenyl methylase / 3-demethylubiquinone-9 3-methyltransferase [EC:2.1.1.222 2.1.1.64]	Metabolism (Metabolism of cofactors and vitamins)	VIBRANT						45-55 cm warmed
ERR3313646_contig_44689_3	K07404	6-phosphogluconolactonase [EC:3.1.1.31] [RN:R02035]	Metabolism (Carbohydrate metabolism)	3	MF					45-55 cm warmed
ERR3313646_contig_45171_9	K00390	cysH; phosphoadenosine phosphosulfate reductase [EC:1.8.4.8 1.8.4.10]	Metabolism (Energy metabolism)	VIBRANT		Sulfur cycle	Assimilatory sulfate reduction	CysH	phosphoadenosine phosphosulfate reductase	45-55 cm warmed
ERR3313646_contig_5013_1-42022_13	K07404	pgl; 6-phosphogluconolactonase [EC:3.1.1.31]	Metabolism (Carbohydrate metabolism)	VIBRANT						45-55 cm warmed
ERR3313646_contig_5013_1-42022_14	K07404	6-phosphogluconolactonase [EC:3.1.1.31] [RN:R02035]	Metabolism (Carbohydrate metabolism)	1	M					45-55 cm warmed
ERR3313646_contig_5013_1-42022_28	K09007	GTP cyclohydrolase IB [EC:3.5.4.16]	Metabolism (Metabolism of cofactors and vitamins)	2	MK					45-55 cm warmed
ERR3313646_contig_51193_2	Unknown	NA	NA	3	MKF					45-55 cm warmed
ERR3313646_contig_5527_7	K07404	pgl; 6-phosphogluconolactonase [EC:3.1.1.31]	Metabolism (Carbohydrate metabolism)	VIBRANT						45-55 cm warmed
ERR3313646_contig_5973_5	K07404	pgl; 6-phosphogluconolactonase [EC:3.1.1.31]	Metabolism (Carbohydrate metabolism)	VIBRANT						45-55 cm warmed
ERR3313646_contig_60706_1	K00014	aroE; shikimate dehydrogenase [EC:1.1.1.25]	Metabolism (Amino acid metabolism, Biosynthesis of other secondary metabolites)	VIBRANT						45-55 cm warmed
ERR3313646_contig_61684_6	Unknown	NA	NA	3	MKF					45-55 cm warmed
ERR3313646_contig_63572_10	K00287	dihydrofolate reductase [EC:1.5.1.3]	Metabolism (Metabolism of cofactors and vitamins), Human Diseases (Drug resistance: antineoplastic)	VIBRANT						45-55 cm warmed
ERR3313646_contig_63572_12	K00860	cysC; adenylylsulfate kinase [EC:2.7.1.25]	Metabolism (Energy metabolism, Nucleotide metabolism)	VIBRANT		Sulfur cycle	Assimilatory sulfate reduction	CysC	adenylylsulfate kinase	45-55 cm warmed
ERR3313646_contig_706_25	K01945	purD; phosphoribosylamine---glycine ligase [EC:6.3.4.13]	Metabolism (Nucleotide metabolism)	VIBRANT						45-55 cm warmed
ERR3313646_contig_706_61	K00820	glmS, GFPT; glutamine---fructose-6-phosphate transaminase (isomerizing) [EC:2.6.1.16]	Metabolism (Carbohydrate metabolism,Amino acid metabolism), Human Diseases (Cardiovascular disease, Endocrine and metabolic disease), Brite Hierarchies (Protein families: metabolism)	VIBRANT						45-55 cm warmed
ERR3313646_contig_73638_5	K00210	E1.3.1.12; prephenate dehydrogenase [EC:1.3.1.12]	Metabolism (Amino acid metabolism)	VIBRANT						45-55 cm warmed
ERR3313646_contig_7429_14	K03462	nicotinamide phosphoribosyltransferase [EC:2.4.2.12]	Metabolism (Metabolism of cofactors and vitamins), Organismal Systems (Immune system)	3	MKF					45-55 cm warmed
ERR3313646_contig_7534_4	K00798	MMAB, pduO; cob(I)alamin adenosyltransferase [EC:2.5.1.17]	Metabolism (Metabolism of cofactors and vitamins)	3	MKF					45-55 cm warmed
ERR3313646_contig_796_14	Unknown	NA	NA	1	M					45-55 cm warmed
ERR3313646_contig_8028_36	K02935	large subunit ribosomal protein L7/L12	Genetic Information Processing (Translation), Brite Hierarchies (Protein families: genetic information processing)	2	MF					45-55 cm warmed
ERR3313646_contig_8089_5	K13472	sulfotransferase	Organismal Systems (Environmental adaptation)	2	MKF					45-55 cm warmed
ERR3313646_contig_8362_12	K00558	DNMT1, dcm; DNA (cytosine-5)-methyltransferase 1 [EC:2.1.1.37]	Metabolism(Amino acid metabolism), Human Diseases (Cancer: overview), Brite Hierarchies (Protein families: genetic information processing, Protein families: signaling and cellular processes)	VIBRANT						45-55 cm warmed
ERR3313646_contig_8362_9	K00558	DNMT1, dcm; DNA (cytosine-5)-methyltransferase 1 [EC:2.1.1.37]	Metabolism(Amino acid metabolism), Human Diseases (Cancer: overview), Brite Hierarchies (Protein families: genetic information processing, Protein families: signaling and cellular processes)	VIBRANT						45-55 cm warmed
ERR3313646_contig_8416_10	Unknown	NA	NA	2	MK					45-55 cm warmed
ERR3313646_contig_8416_2	K00287	dihydrofolate reductase [EC:1.5.1.3]	Metabolism (Metabolism of cofactors and vitamins), Human Diseases (Drug resistance: antineoplastic)	VIBRANT						45-55 cm warmed
ERR3313647_contig_10949_8	K00820	glmS, GFPT; glutamine---fructose-6-phosphate transaminase (isomerizing) [EC:2.6.1.16]	Metabolism (Carbohydrate metabolism,Amino acid metabolism), Human Diseases (Cardiovascular disease, Endocrine and metabolic disease), Brite Hierarchies (Protein families: metabolism)	VIBRANT						45-55 cm warmed
ERR3313647_contig_15706_28	K02124	V/A-type H+/Na+-transporting ATPase subunit K	Metabolism (Energy metabolism)	VIBRANT						45-55 cm warmed
ERR3313647_contig_15706_38	K03269	lpxH; UDP-2,3-diacylglucosamine hydrolase [EC:3.6.1.54]	Metabolism (Glycan biosynthesis and metabolism), Brite Hierarchies (Protein families: metabolism)	VIBRANT						45-55 cm warmed
ERR3313647_contig_15974_14	K01790	dTDP-4-dehydrorhamnose 3,5-epimerase [EC:5.1.3.13]	Metabolism (Glycan biosynthesis and metabolism,Metabolism of terpenoids and polyketides,Biosynthesis of other secondary metabolites)	VIBRANT						45-55 cm warmed
ERR3313647_contig_15974_16	K01710	E4.2.1.46, rfbB, rffG; dTDP-glucose 4,6-dehydratase [EC:4.2.1.46]	Metabolism (Glycan biosynthesis and metabolism,Metabolism of terpenoids and polyketides,Biosynthesis of other secondary metabolites)	VIBRANT						45-55 cm warmed
ERR3313647_contig_19237_1	K00171	porD; pyruvate ferredoxin oxidoreductase delta subunit [EC:1.2.7.1]	Metabolism (Carbohydrate metabolism,Energy metabolism,Xenobiotics biodegradation and metabolism)	VIBRANT						45-55 cm warmed
ERR3313647_contig_22347_9	GT4	GT4 sucrose synthase (EC 2.4.1.13); sucrose-phosphate synthase (EC 2.4.1.14); alpha-glucosyltransferase (EC 2.4.1.52); lipopolysaccharide N-acetylglucosaminyltransferase (EC 2.4.1.56); phosphatidylinositol alpha-mannosyltransferase (EC 2.4.1.57); GDP-Man: Man1GlcNAc2-PP-dolichol alpha-1,3-mannosyltransferase (EC 2.4.1.132); GDP-Man: Man3GlcNAc2-PP-dolichol/Man4GlcNAc2-PP-dolichol alpha-1,2-mannos…	Carbohydrate metabolism	2	MKF	CAZymes	Glycosyl Transferases	GT4	GT4 sucrose synthase (EC 2.4.1.13); sucrose-phosphate synthase (EC 2.4.1.14); alpha-glucosyltransferase (EC 2.4.1.52); lipopolysaccharide N-acetylglucosaminyltransferase (EC 2.4.1.56); phosphatidylinositol alpha-mannosyltransferase (EC 2.4.1.57); GDP-Man: Man1GlcNAc2-PP-dolichol alpha-1,3-mannosyltransferase (EC 2.4.1.132); GDP-Man: Man3GlcNAc2-PP-dolichol/Man4GlcNAc2-PP-dolichol alpha-1,2-mannos…	45-55 cm warmed
ERR3313647_contig_3175_5	K07404	6-phosphogluconolactonase [EC:3.1.1.31] [RN:R02035]	Metabolism (Carbohydrate metabolism)	3	MF					45-55 cm warmed
ERR3313647_contig_3680_10	C56	Catlytic type: Cysteine; acts only on peptides of less than 20 amino acids; a preference for bulky, hydrophobic P1 residues	Organic Nitrogen	2	MF					45-55 cm warmed
ERR3313647_contig_3680_4	K20534	polyisoprenyl-phosphate glycosyltransferase [EC:2.4.-.-]	Brite Hierarchies (Protein families: metabolism)	2	M					45-55 cm warmed
ERR3313647_contig_3680_9	Unknown	NA	NA	2	MKF					45-55 cm warmed
ERR3313647_contig_42153_6	K21636	ribonucleoside-triphosphate reductase [EC:1.17.4.2 1.1.98.6] [RN:R02022 R11636]	Metabolism (Nucleotide metabolism)	3	MF					45-55 cm warmed
ERR3313647_contig_4673_217-9320_1	K00059	3-oxoacyl-[acyl-carrier protein] reductase [EC:1.1.1.100]	Metabolism (Lipid metabolism,Metabolism of cofactors and vitamins,Biosynthesis of other secondary metabolites), Brite Hierarchies (Protein families: metabolism)	VIBRANT						45-55 cm warmed
ERR3313647_contig_4673_217-9320_2	K02078	acyl carrier protein	Metabolism (Lipid metabolism,Biosynthesis of other secondary metabolites)	VIBRANT		Sulfur cycle	Organic sulphur transformation	mdh	acyl carrier protein	45-55 cm warmed
ERR3313647_contig_4673_217-9320_3	K09458	3-oxoacyl-[acyl-carrier-protein] synthase II [EC:2.3.1.179]	Metabolism (Lipid metabolism,Metabolism of cofactors and vitamins), Brite Hierarchies (Protein families: metabolism)	VIBRANT						45-55 cm warmed
ERR3313647_contig_495_4	Unknown	NA	NA	2	MKF					45-55 cm warmed
ERR3313647_contig_652_3	K01945	purD; phosphoribosylamine---glycine ligase [EC:6.3.4.13]	Metabolism (Nucleotide metabolism)	VIBRANT						45-55 cm warmed
ERR3313647_contig_6721_19	K02124	ATPVK; V/A-type H+-transporting ATPase subunit K	Metabolism (Energy metabolism)	3	MF					45-55 cm warmed
ERR3313647_contig_8126_2	K09882	cobaltochelatase CobS [EC:6.6.1.2]	Metabolism (Metabolism of cofactors and vitamins)	VIBRANT						45-55 cm warmed
ERR3313648_contig_17041_5	K01784	galE, GALE; UDP-glucose 4-epimerase [EC:5.1.3.2]	Metabolism (Carbohydrate metabolism,Glycan biosynthesis and metabolism)	3	MKF					45-55 cm warmed
ERR3313648_contig_17041_7	K12452	CDP-4-dehydro-6-deoxyglucose reductase	Metabolism (Carbohydrate metabolism,Glycan biosynthesis and metabolism)	3	MKF					45-55 cm warmed
ERR3313648_contig_17041_9	K00860	adenylylsulfate kinase [EC:2.7.1.25]	Metabolism (Energy metabolism, Nucleotide metabolism)	VIBRANT		Sulfur cycle	Assimilatory sulfate reduction	CysC	adenylylsulfate kinase	45-55 cm warmed
ERR3313648_contig_1749_20	Unknown	NA	NA	2	MK					45-55 cm warmed
ERR3313648_contig_1749_21	K10046	GDP-D-mannose 3'	Metabolism (Carbohydrate metabolism)	2	MK					45-55 cm warmed
ERR3313648_contig_1749_36	GH5	GH5 endo-beta-1,4-glucanase / cellulase (EC 3.2.1.4); endo-beta-1,4-xylanase (EC 3.2.1.8); beta-glucosidase (EC 3.2.1.21); beta-mannosidase (EC 3.2.1.25); beta-glucosylceramidase (EC 3.2.1.45); glucan beta-1,3-glucosidase (EC 3.2.1.58); licheninase (EC 3.2.1.73); exo-beta-1,4-glucanase / cellodextrinase (EC 3.2.1.74); glucan endo-1,6-beta-glucosidase (EC 3.2.1.75); mannan endo-beta-1,4-mannosidas…	Carbohydrate metabolism	2	MKEF	CAZymes	Glycoside Hydrolases	GH5	Cellulase	45-55 cm warmed
ERR3313648_contig_27114_2	K00789	S-adenosylmethionine synthetase [EC:2.5.1.6] [RN:R00177]	Metabolism (Amino acid metabolism,Biosynthesis of other secondary metabolites)	3	MF					45-55 cm warmed
ERR3313648_contig_29273_2	K00820	glmS, GFPT; glutamine---fructose-6-phosphate transaminase (isomerizing) [EC:2.6.1.16]	Metabolism (Carbohydrate metabolism,Amino acid metabolism), Human Diseases (Cardiovascular disease, Endocrine and metabolic disease), Brite Hierarchies (Protein families: metabolism)	VIBRANT						45-55 cm warmed
ERR3313648_contig_7186_4	Unknown	NA	NA	2	MKF					45-55 cm warmed
ERR3313648_contig_87695_3	K01233	chitosanase [EC:3.2.1.132]	Metabolism (Carbohydrate metabolism)	VIBRANT		CAZymes	Glycoside Hydrolases	GH46	chitosanase	45-55 cm warmed
ERR3313649_contig_1027_15	K02843	waaF, rfaF; heptosyltransferase II [EC:2.4.-.-]	Metabolism (Glycan biosynthesis and metabolism), Brite Hierarchies (Protein families: metabolism)	VIBRANT						45-55 cm warmed
ERR3313649_contig_1027_37	GH16	GH16 xyloglucan:xyloglucosyltransferase (EC 2.4.1.207); keratan-sulfate endo-1,4-beta-galactosidase (EC 3.2.1.103); endo-1,3-beta-glucanase / laminarinase (EC 3.2.1.39); endo-1,3(4)-beta-glucanase (EC 3.2.1.6); licheninase (EC 3.2.1.73); beta-agarase (EC 3.2.1.81); kappa;-carrageenase (EC 3.2.1.83); xyloglucanase (EC 3.2.1.151); endo-beta-1,3-galactanase (EC 3.2.1.181); [retaining] beta-porphyran…	Carbohydrate metabolism	1	MKE	CAZymes	Glycoside Hydrolases	GH16	beta-glucanase	45-55 cm warmed
ERR3313649_contig_109_23	K00088	IMP dehydrogenase [EC:1.1.1.205] [RN:R01130]	Metabolism (Nucleotide metabolism,Xenobiotics biodegradation and metabolism), Brite Hierarchies (Protein families: genetic information processing)	1	M					45-55 cm warmed
ERR3313649_contig_109_44	K03462	nicotinamide phosphoribosyltransferase [EC:2.4.2.12]	Metabolism (Metabolism of cofactors and vitamins), Organismal Systems (Immune system)	2	MK					45-55 cm warmed
ERR3313649_contig_1203_10	K16870	N-acetylglucosaminyl-diphospho-decaprenol L-rhamnosyltransferase [EC:2.4.1.289]	Metabolism (Glycan biosynthesis and metabolism), Brite Hierarchies (Protein families: metabolism)	3	M					45-55 cm warmed
ERR3313649_contig_1203_3	GT11	GT11 GDP-L-Fuc: galactoside alpha-1,2-L-fucosyltransferase (EC 2.4.1.69); GDP-L-Fuc: beta-LacNac alpha-1,3-L-fucosyltransferase (EC 2.4.1.-)	Carbohydrate metabolism	3	MF	CAZymes	Glycosyl Transferases	GT11	GT11 GDP-L-Fuc: galactoside alpha-1,2-L-fucosyltransferase (EC 2.4.1.69); GDP-L-Fuc: beta-LacNac alpha-1,3-L-fucosyltransferase (EC 2.4.1.-)	45-55 cm warmed
ERR3313649_contig_1246_50	GT11	GT11 GDP-L-Fuc: galactoside alpha-1,2-L-fucosyltransferase (EC 2.4.1.69); GDP-L-Fuc: beta-LacNac alpha-1,3-L-fucosyltransferase (EC 2.4.1.-)	Carbohydrate metabolism	1	M	CAZymes	Glycosyl Transferases	GT11	GT11 GDP-L-Fuc: galactoside alpha-1,2-L-fucosyltransferase (EC 2.4.1.69); GDP-L-Fuc: beta-LacNac alpha-1,3-L-fucosyltransferase (EC 2.4.1.-)	45-55 cm warmed
ERR3313649_contig_1246_53	Unknown	NA	NA	1	M					45-55 cm warmed
ERR3313649_contig_1449_8	K00558	DNMT1, dcm; DNA (cytosine-5)-methyltransferase 1 [EC:2.1.1.37]	Metabolism(Amino acid metabolism), Human Diseases (Cancer: overview), Brite Hierarchies (Protein families: genetic information processing, Protein families: signaling and cellular processes)	VIBRANT						45-55 cm warmed
ERR3313649_contig_15_53	K15898	pseI, neuB3; pseudaminic acid synthase [EC:2.5.1.97]	Metabolism (Carbohydrate metabolism,Glycan biosynthesis and metabolism)	VIBRANT						45-55 cm warmed
ERR3313649_contig_15_55	K13010	per, rfbE; perosamine synthetase [EC:2.6.1.102]	Metabolism (Carbohydrate metabolism,Glycan biosynthesis and metabolism), Brite Hierarchies (Protein families: metabolism)	VIBRANT						45-55 cm warmed
ERR3313649_contig_218_10	Unknown	NA	NA	1	M					45-55 cm warmed
ERR3313649_contig_218_11	Unknown	NA	NA	1	MKF					45-55 cm warmed
ERR3313649_contig_35137_7	Unknown	NA	NA	2	MF					45-55 cm warmed
ERR3313649_contig_5340_30	Unknown	NA	NA	2	MKF					45-55 cm warmed
ERR3313649_contig_5340_31	Unknown	NA	NA	2	MKF					45-55 cm warmed
ERR3313649_contig_5340_33	K02843	waaF, rfaF; heptosyltransferase II [EC:2.4.-.-]	Metabolism (Glycan biosynthesis and metabolism), Brite Hierarchies (Protein families: metabolism)	VIBRANT						45-55 cm warmed
ERR3313649_contig_5453_12	K00286	pyrroline-5-carboxylate reductase [EC:1.5.1.2] [RN:R01251]	Metabolism (Amino acid metabolism)	2	MF					45-55 cm warmed
ERR3313649_contig_57188_13	K00558	DNMT1, dcm; DNA (cytosine-5)-methyltransferase 1 [EC:2.1.1.37]	Metabolism(Amino acid metabolism), Human Diseases (Cancer: overview), Brite Hierarchies (Protein families: genetic information processing, Protein families: signaling and cellular processes)	VIBRANT						45-55 cm warmed
ERR3313649_contig_5963_4	Unknown	NA	NA	2	MKF					45-55 cm warmed
ERR3313649_contig_5963_5	K00799	glutathione S-transferase [EC:2.5.1.18]	Metabolism (Metabolism of other amino acids, Xenobiotics biodegradation and metabolism), Organismal Systems (Aging), Human Diseases (Cancer: overview, Cancer: specific types,Cardiovascular disease, Drug resistance: antineoplastic), Brite Hierarchies (Protein families: signaling and cellular processes)	2	MKF	Sulfur cycle	Others	tusA	glutathione S-transferase	45-55 cm warmed
ERR3313649_contig_8508_12	K01928	murE; UDP-N-acetylmuramoyl-L-alanyl-D-glutamate--2,6-diaminopimelate ligase [EC:6.3.2.13]	Metabolism (Amino acid metabolism,Glycan biosynthesis and metabolism), Brite Hierarchies (Protein families: metabolism)	VIBRANT						45-55 cm warmed
ERR3313649_contig_85611_3	K01710	E4.2.1.46, rfbB, rffG; dTDP-glucose 4,6-dehydratase [EC:4.2.1.46]	Metabolism (Glycan biosynthesis and metabolism,Metabolism of terpenoids and polyketides,Biosynthesis of other secondary metabolites)	VIBRANT						45-55 cm warmed
ERR3313650_contig_11071_1	K01495	GTP cyclohydrolase IA [EC:3.5.4.16]	Metabolism (Metabolism of cofactors and vitamins)	VIBRANT						45-55 cm warmed
ERR3313650_contig_1488_6	K02843	waaF, rfaF; heptosyltransferase II [EC:2.4.-.-]	Metabolism (Glycan biosynthesis and metabolism), Brite Hierarchies (Protein families: metabolism)	VIBRANT						45-55 cm warmed
ERR3313650_contig_3898_18	K01114	phospholipase C [EC:3.1.4.3]	Metabolism (Carbohydrate metabolism,Lipid metabolism), Cellular Processes (Cellular community - prokaryotes), Organismal Systems (Endocrine system), Brite Hierarchies (Protein families: signaling and cellular processes)	VIBRANT						45-55 cm warmed
ERR3313650_contig_5764_1	K03273	D-glycero-D-manno-heptose 1,7-bisphosphate phosphatase [EC:3.1.3.82 3.1.3.83]	Metabolism (Glycan biosynthesis and metabolism), Brite Hierarchies (Protein families: metabolism)	VIBRANT						45-55 cm warmed
ERR3313650_contig_9251_21	K00954	pantetheine-phosphate adenylyltransferase [EC:2.7.7.3]	Metabolism (Metabolism of cofactors and vitamins)	2	MKF					45-55 cm warmed
ERR3313651_contig_10014_21	K02045	sulfate/thiosulfate transport system ATP-binding protein [EC:7.3.2.3]	Metabolism (Energy metabolism), Environmental Information Processing (Membrane transport), Brite Hierarchies (Protein families: signaling and cellular processes)	VIBRANT		Sulfur cycle	Others	CysA	sulfate/thiosulfate transport system ATP-binding protein	45-55 cm warmed
ERR3313651_contig_12439_4	Unknown	NA	NA	3	MF					45-55 cm warmed
ERR3313651_contig_12439_5	K01520	dUTP pyrophosphatase [EC:3.6.1.23] [RN:R02100]	Metabolism (Nucleotide metabolism,Xenobiotics biodegradation and metabolism), Brite Hierarchies (Protein families: genetic information processing)	3	MF					45-55 cm warmed
ERR3313651_contig_13492_14	Unknown	NA	NA	2	MKEF					45-55 cm warmed
ERR3313651_contig_137963_1	K01945	phosphoribosylamine---glycine ligase [EC:6.3.4.13]	Metabolism (Nucleotide metabolism)	VIBRANT						45-55 cm warmed
ERR3313651_contig_15649_5	K03271	gmhA, lpcA; D-sedoheptulose 7-phosphate isomerase [EC:5.3.1.28]	Metabolism (Glycan biosynthesis and metabolism), Brite Hierarchies (Protein families: metabolism)	VIBRANT						45-55 cm warmed
ERR3313651_contig_16821_7	GH78	GH78 alpha-L-rhamnosidase (EC 3.2.1.40); rhamnogalacturonan alpha-L-rhamnohydrolase (EC 3.2.1.174); L-Rhap-alpha-1,3-D-Apif -specific alpha-1,3-L-rhamnosidase (EC 3.2.1.-)	Carbohydrate metabolism	2	M	CAZymes	Glycoside Hydrolases	GH78	α-L-rhamnosidase	45-55 cm warmed
ERR3313651_contig_1729_11	K07404	pgl; 6-phosphogluconolactonase [EC:3.1.1.31]	Metabolism (Carbohydrate metabolism)	VIBRANT						45-55 cm warmed
ERR3313651_contig_21089_3252-34508_27	Unknown	NA	NA	2	MK					45-55 cm warmed
ERR3313651_contig_21244_11	K07404	pgl; 6-phosphogluconolactonase [EC:3.1.1.31]	Metabolism (Carbohydrate metabolism)	VIBRANT						45-55 cm warmed
ERR3313651_contig_21244_7	K13472	sulfotransferase	Organismal Systems (Environmental adaptation)	2	MK					45-55 cm warmed
ERR3313651_contig_21244_8	K00860	adenylylsulfate kinase	Metabolism (Energy metabolism, Nucleotide metabolism)	2	MK	Sulfur cycle	Assimilatory sulfate reduction	CysC	adenylylsulfate kinase	45-55 cm warmed
ERR3313651_contig_27061_12	K00558	DNMT1, dcm; DNA (cytosine-5)-methyltransferase 1 [EC:2.1.1.37]	Metabolism(Amino acid metabolism), Human Diseases (Cancer: overview), Brite Hierarchies (Protein families: genetic information processing, Protein families: signaling and cellular processes)	VIBRANT						45-55 cm warmed
ERR3313651_contig_31068_5	K07260	vanY; zinc D-Ala-D-Ala carboxypeptidase [EC:3.4.17.14]	Metabolism (Glycan biosynthesis and metabolism), Environmental Information Processing (Signal transduction), Human Diseases (Drug resistance: antimicrobial), Brite Hierarchies (Protein families: metabolism, Protein families: signaling and cellular processes)	VIBRANT						45-55 cm warmed
ERR3313651_contig_3109_6	K00859	dephospho-CoA kinase [EC:2.7.1.24]	Metabolism (Metabolism of cofactors and vitamins)	VIBRANT						45-55 cm warmed
ERR3313651_contig_39352_11	K00566	tRNA-uridine 2-sulfurtransferase [EC:2.8.1.13]	Genetic Information Processing (Folding, sorting and degradation), Brite Hierarchies (Protein families: genetic information processing)	3	MK					45-55 cm warmed
ERR3313651_contig_39352_17	K00287	dihydrofolate reductase [EC:1.5.1.3]	Metabolism (Metabolism of cofactors and vitamins), Human Diseases (Drug resistance: antineoplastic)	VIBRANT						45-55 cm warmed
ERR3313651_contig_39352_25	K13522	K13522, nadM; bifunctional NMN adenylyltransferase/nudix hydrolase [EC:2.7.7.1 3.6.1.-]	Metabolism (Metabolism of cofactors and vitamins)	VIBRANT						45-55 cm warmed
ERR3313651_contig_39352_28	K03462	nicotinamide phosphoribosyltransferase [EC:2.4.2.12]	Metabolism (Metabolism of cofactors and vitamins), Organismal Systems (Immune system)	3	MK					45-55 cm warmed
ERR3313651_contig_39352_47	K00954	pantetheine-phosphate adenylyltransferase [EC:2.7.7.3]	Metabolism (Metabolism of cofactors and vitamins)	3	MKF					45-55 cm warmed
ERR3313651_contig_45139_2	K06211	HTH-type transcriptional regulator, transcriptional repressor of NAD biosynthesis genes [EC:2.7.7.1 2.7.1.22]	Metabolism (Metabolism of cofactors and vitamins), Brite Hierarchies (Protein families: genetic information processing)	VIBRANT						45-55 cm warmed
ERR3313651_contig_4783_33	K22227	ahbD; heme synthase	Metabolism (Metabolism of cofactors and vitamins)	VIBRANT						45-55 cm warmed
ERR3313651_contig_5267_19	GT4	GT4 sucrose synthase (EC 2.4.1.13); sucrose-phosphate synthase (EC 2.4.1.14); alpha-glucosyltransferase (EC 2.4.1.52); lipopolysaccharide N-acetylglucosaminyltransferase (EC 2.4.1.56); phosphatidylinositol alpha-mannosyltransferase (EC 2.4.1.57); GDP-Man: Man1GlcNAc2-PP-dolichol alpha-1,3-mannosyltransferase (EC 2.4.1.132); GDP-Man: Man3GlcNAc2-PP-dolichol/Man4GlcNAc2-PP-dolichol alpha-1,2-mannos…	Carbohydrate metabolism	1	MK	CAZymes	Glycosyl Transferases	GT4	GT4 sucrose synthase (EC 2.4.1.13); sucrose-phosphate synthase (EC 2.4.1.14); alpha-glucosyltransferase (EC 2.4.1.52); lipopolysaccharide N-acetylglucosaminyltransferase (EC 2.4.1.56); phosphatidylinositol alpha-mannosyltransferase (EC 2.4.1.57); GDP-Man: Man1GlcNAc2-PP-dolichol alpha-1,3-mannosyltransferase (EC 2.4.1.132); GDP-Man: Man3GlcNAc2-PP-dolichol/Man4GlcNAc2-PP-dolichol alpha-1,2-mannos…	45-55 cm warmed
ERR3313651_contig_5267_6	Unknown	NA	NA	1	MF					45-55 cm warmed
ERR3313651_contig_548_5	K01945	purD; phosphoribosylamine---glycine ligase [EC:6.3.4.13]	Metabolism (Nucleotide metabolism)	VIBRANT						45-55 cm warmed
ERR3313651_contig_5633_5	Unknown	NA	NA	3	MKF					45-55 cm warmed
ERR3313651_contig_60786_5	K01939	adenylosuccinate synthase [EC:6.3.4.4]	Metabolism (Nucleotide metabolism,Amino acid metabolism)	VIBRANT						45-55 cm warmed
ERR3313651_contig_609_9	K01945	purD; phosphoribosylamine---glycine ligase [EC:6.3.4.13]	Metabolism (Nucleotide metabolism)	VIBRANT						45-55 cm warmed
ERR3313651_contig_68812_2	K01945	purD; phosphoribosylamine---glycine ligase [EC:6.3.4.13]	Metabolism (Nucleotide metabolism)	VIBRANT						45-55 cm warmed
ERR3313651_contig_83845_2	Unknown	NA	NA	3	MKF					45-55 cm warmed
ERR3313651_contig_89064_2	Unknown	NA	NA	3	MKF					45-55 cm warmed
ERR3313651_contig_92548_6	K02359	beta-1,4-mannosyltransferase	Organismal Systems (Development and regeneration), Brite Hierarchies (Protein families: metabolism)	3	MF	CAZymes	Glycosyl Transferases	GT2	beta-1,4-mannosyltransferase	45-55 cm warmed
ERR3313651_contig_9689_24	K02843	waaF, rfaF; heptosyltransferase II [EC:2.4.-.-]	Metabolism (Glycan biosynthesis and metabolism), Brite Hierarchies (Protein families: metabolism)	VIBRANT						45-55 cm warmed
ERR3313651_contig_9689_31	K01945	phosphoribosylamine--glycine ligase [EC:6.3.4.13] [RN:R04144]	Metabolism (Nucleotide metabolism)	1	M					45-55 cm warmed
ERR3313651_contig_9689_53	K07404	6-phosphogluconolactonase [EC:3.1.1.31]	Metabolism (Carbohydrate metabolism)	VIBRANT						45-55 cm warmed
ERR3313652_contig_11496_1	K00594	xyoA, aldO; alditol oxidase [EC:1.1.3.41]	Metabolism (Carbohydrate metabolism)	VIBRANT						15-25 cm control
ERR3313654_contig_10362_4	K00558	DNA (cytosine-5-)-methyltransferase [EC:2.1.1.37] [RN:R04858]	Metabolism(Amino acid metabolism), Human Diseases (Cancer: overview), Brite Hierarchies (Protein families: genetic information processing, Protein families: signaling and cellular processes)	3	MF					15-25 cm control
ERR3313654_contig_10362_5	K00390	cysH; phosphoadenosine phosphosulfate reductase [EC:1.8.4.8 1.8.4.10]	Metabolism (Energy metabolism)	VIBRANT		Sulfur cycle	Assimilatory sulfate reduction	CysH	phosphoadenosine phosphosulfate reductase	15-25 cm control
ERR3313654_contig_13410_6	K11175	phosphoribosylglycinamide formyltransferase [EC:2.1.2.2] [RN:R04325]	Metabolism (Nucleotide metabolism,Metabolism of cofactors and vitamins)	2	MKTF					15-25 cm control
ERR3313654_contig_13774_11	K00558	DNMT1, dcm; DNA (cytosine-5)-methyltransferase 1 [EC:2.1.1.37]	Metabolism(Amino acid metabolism), Human Diseases (Cancer: overview), Brite Hierarchies (Protein families: genetic information processing, Protein families: signaling and cellular processes)	VIBRANT						15-25 cm control
ERR3313654_contig_155112_9	K00558	DNA (cytosine-5)-methyltransferase 1 [EC:2.1.1.37]	Metabolism(Amino acid metabolism), Human Diseases (Cancer: overview), Brite Hierarchies (Protein families: genetic information processing, Protein families: signaling and cellular processes)	VIBRANT						15-25 cm control
ERR3313654_contig_24415_10	K00943	dTMP kinase [EC:2.7.4.9] [RN:R02094]	Metabolism (Nucleotide metabolism)	3	MF					15-25 cm control
ERR3313654_contig_33409_4	K01992	ABC-2.P; ABC-2 type transport system permease protein	Brite Hierarchies (Protein families: signaling and cellular processes)	2	MF					15-25 cm control
ERR3313654_contig_72174_4	K00558	DNMT1, dcm; DNA (cytosine-5)-methyltransferase 1 [EC:2.1.1.37]	Metabolism(Amino acid metabolism), Human Diseases (Cancer: overview), Brite Hierarchies (Protein families: genetic information processing, Protein families: signaling and cellular processes)	VIBRANT						15-25 cm control
ERR3313655_contig_27485_1	K00303	soxB; sarcosine oxidase, subunit beta [EC:1.5.3.1]	Metabolism (Amino acid metabolism)	VIBRANT						15-25 cm control
ERR3313655_contig_94462_1	K01243	adenosylhomocysteine nucleosidase [EC:3.2.2.9]	Metabolism (Amino acid metabolism)	VIBRANT						15-25 cm control
ERR3313655_contig_94462_3	K13522	K13522, nadM; bifunctional NMN adenylyltransferase/nudix hydrolase [EC:2.7.7.1 3.6.1.-]	Metabolism (Metabolism of cofactors and vitamins)	VIBRANT						15-25 cm control
ERR3313656_contig_11464_4	K00789	S-adenosylmethionine synthetase [EC:2.5.1.6] [RN:R00177]	Metabolism (Amino acid metabolism,Biosynthesis of other secondary metabolites)	3	MF					45-55 cm control
ERR3313656_contig_23711_3	K02377	GDP-L-fucose synthase [EC:1.1.1.271]	Metabolism (Carbohydrate metabolism,Glycan biosynthesis and metabolism)	3	MKF					45-55 cm control
ERR3313656_contig_23711_6	K01710	E4.2.1.46, rfbB, rffG; dTDP-glucose 4,6-dehydratase [EC:4.2.1.46]	Metabolism (Glycan biosynthesis and metabolism,Metabolism of terpenoids and polyketides,Biosynthesis of other secondary metabolites)	3	MKF					45-55 cm control
ERR3313656_contig_23711_7	K01854	UDP-galactopyranose mutase [EC:5.4.99.9]	Metabolism (Carbohydrate metabolism,Glycan biosynthesis and metabolism)	VIBRANT		Sulfur cycle	Organic sulphur transformation	betA	UDP-galactopyranose mutase	45-55 cm control
ERR3313656_contig_23711_9	K01711	GDPmannose 4	Metabolism (Carbohydrate metabolism,Glycan biosynthesis and metabolism)	3	MK					45-55 cm control
ERR3313656_contig_33148_3	K13010	per, rfbE; perosamine synthetase [EC:2.6.1.102]	Metabolism (Carbohydrate metabolism,Glycan biosynthesis and metabolism), Brite Hierarchies (Protein families: metabolism)	VIBRANT						45-55 cm control
ERR3313656_contig_33148_6	Unknown	NA	NA	2	MF					45-55 cm control
ERR3313656_contig_8676_2	Unknown	NA	NA	2	MKF					45-55 cm control
ERR3313656_contig_8676_3	K00799	glutathione S-transferase [EC:2.5.1.18]	Metabolism (Metabolism of other amino acids, Xenobiotics biodegradation and metabolism), Organismal Systems (Aging), Human Diseases (Cancer: overview, Cancer: specific types,Cardiovascular disease, Drug resistance: antineoplastic), Brite Hierarchies (Protein families: signaling and cellular processes)	2	MKF	Sulfur cycle	Others	tusA	glutathione S-transferase	45-55 cm control
ERR3313657_contig_10644_10	BAR35063.1|GT4		Carbohydrate metabolism	3	MK					45-55 cm control
ERR3313657_contig_10644_19	Unknown	NA	NA	3	MKEF					45-55 cm control
ERR3313657_contig_10644_21	GT7	GT7 lactose synthase (EC 2.4.1.22); beta-N-acetylglucosaminyl-glycopeptide beta-1,4-galactosyltransferase (EC 2.4.1.38); N-acetyllactosamine synthase (EC 2.4.1.90); xylosylprotein beta-4-galactosyltransferase (EC 2.4.1.133); UDP-Gal: neolactotriaosylceramide beta-1,4-galactosyltransferase (EC 2.4.1.275); beta-1,4-N-acetylglucosaminyltransferase (EC 2.4.1.-)	Carbohydrate metabolism	3	MF	CAZymes	Glycosyl Transferases	GT7	GT7 lactose synthase (EC 2.4.1.22); beta-N-acetylglucosaminyl-glycopeptide beta-1,4-galactosyltransferase (EC 2.4.1.38); N-acetyllactosamine synthase (EC 2.4.1.90); xylosylprotein beta-4-galactosyltransferase (EC 2.4.1.133); UDP-Gal: neolactotriaosylceramide beta-1,4-galactosyltransferase (EC 2.4.1.275); beta-1,4-N-acetylglucosaminyltransferase (EC 2.4.1.-)	45-55 cm control
ERR3313657_contig_1073_14	K02013	ABC.FEV.A; iron complex transport system ATP-binding protein [EC:3.6.3.34]	Brite Hierarchies (Protein families: signaling and cellular processes)	2	M	Sulfur cycle	Others	ssuB	iron complex transport system ATP-binding protein	45-55 cm control
ERR3313657_contig_11563_5	K00525	ribonucleoside-diphosphate reductase [EC:1.17.4.1] [RN:R02024]	Metabolism (Nucleotide metabolism), Brite Hierarchies (Protein families: genetic information processing)	3	MKEF					45-55 cm control
ERR3313657_contig_13778_7	K01520	dUTP pyrophosphatase [EC:3.6.1.23] [RN:R02100]	Metabolism (Nucleotide metabolism,Xenobiotics biodegradation and metabolism), Brite Hierarchies (Protein families: genetic information processing)	3	MF					45-55 cm control
ERR3313657_contig_26347_3	K02474	UDP-N-acetyl-D-glucosamine/UDP-N-acetyl-D-galactosamine dehydrogenase [EC:1.1.1.136 1.1.1.-]	Metabolism (Carbohydrate metabolism,Glycan biosynthesis and metabolism)	VIBRANT						45-55 cm control
ERR3313657_contig_28390_5	K02970	small subunit ribosomal protein S21	Genetic Information Processing (Translation), Brite Hierarchies (Protein families: genetic information processing)	2	MF					45-55 cm control
ERR3313657_contig_2870_4	K00287	dihydrofolate reductase [EC:1.5.1.3]	Metabolism (Metabolism of cofactors and vitamins), Human Diseases (Drug resistance: antineoplastic)	VIBRANT						45-55 cm control
ERR3313657_contig_29101_6	GT9	GT9 lipopolysaccharide N-acetylglucosaminyltransferase (EC 2.4.1.56); heptosyltransferase (EC 2.4.-.-).	Carbohydrate metabolism	2	MF	CAZymes	Glycosyl Transferases	GT9	GT9 lipopolysaccharide N-acetylglucosaminyltransferase (EC 2.4.1.56); heptosyltransferase (EC 2.4.-.-).	45-55 cm control
ERR3313657_contig_3058_4	K00558	DNMT1, dcm; DNA (cytosine-5)-methyltransferase 1 [EC:2.1.1.37]	Metabolism(Amino acid metabolism), Human Diseases (Cancer: overview), Brite Hierarchies (Protein families: genetic information processing, Protein families: signaling and cellular processes)	VIBRANT						45-55 cm control
ERR3313657_contig_3673_12	K22227	ahbD; heme synthase	Metabolism (Metabolism of cofactors and vitamins)	VIBRANT						45-55 cm control
ERR3313657_contig_3673_13	K12710	novU; C-methyltransferase [EC:2.1.1.-]	Metabolism (Metabolism of terpenoids and polyketides)	VIBRANT						45-55 cm control
ERR3313657_contig_37483_12	K10026	7-carboxy-7-deazaguanine synthase [EC:4.3.99.3]	Metabolism (Metabolism of cofactors and vitamins), Brite Hierarchies (Protein families: genetic information processing)	VIBRANT						45-55 cm control
ERR3313657_contig_37483_16	K03462	nicotinamide phosphoribosyltransferase [EC:2.4.2.12]	Metabolism (Metabolism of cofactors and vitamins), Organismal Systems (Immune system)	VIBRANT						45-55 cm control
ERR3313657_contig_42120_9	K01939	adenylosuccinate synthase [EC:6.3.4.4]	Metabolism (Nucleotide metabolism,Amino acid metabolism)	VIBRANT						45-55 cm control
ERR3313657_contig_6260_3	Unknown	NA	NA	3	MKF					45-55 cm control
ERR3313657_contig_6476_4	GT4	GT4 sucrose synthase (EC 2.4.1.13); sucrose-phosphate synthase (EC 2.4.1.14); alpha-glucosyltransferase (EC 2.4.1.52); lipopolysaccharide N-acetylglucosaminyltransferase (EC 2.4.1.56); phosphatidylinositol alpha-mannosyltransferase (EC 2.4.1.57); GDP-Man: Man1GlcNAc2-PP-dolichol alpha-1,3-mannosyltransferase (EC 2.4.1.132); GDP-Man: Man3GlcNAc2-PP-dolichol/Man4GlcNAc2-PP-dolichol alpha-1,2-mannos…	Carbohydrate metabolism	2	MKF	CAZymes	Glycosyl Transferases	GT4	GT4 sucrose synthase (EC 2.4.1.13); sucrose-phosphate synthase (EC 2.4.1.14); alpha-glucosyltransferase (EC 2.4.1.52); lipopolysaccharide N-acetylglucosaminyltransferase (EC 2.4.1.56); phosphatidylinositol alpha-mannosyltransferase (EC 2.4.1.57); GDP-Man: Man1GlcNAc2-PP-dolichol alpha-1,3-mannosyltransferase (EC 2.4.1.132); GDP-Man: Man3GlcNAc2-PP-dolichol/Man4GlcNAc2-PP-dolichol alpha-1,2-mannos…	45-55 cm control
ERR3313657_contig_6763_42	K00619	argA; amino-acid N-acetyltransferase [EC:2.3.1.1]	Metabolism (Amino acid metabolism)	VIBRANT						45-55 cm control
ERR3313657_contig_6763_52	K02377	GDP-L-fucose synthase [EC:1.1.1.271]	Metabolism (Carbohydrate metabolism,Glycan biosynthesis and metabolism)	3	MKF					45-55 cm control
ERR3313657_contig_6763_58	K01711	gmd, GMDS; GDPmannose 4,6-dehydratase [EC:4.2.1.47]	Metabolism (Carbohydrate metabolism,Glycan biosynthesis and metabolism)	VIBRANT						45-55 cm control
ERR3313657_contig_7688_7	K00558	DNMT1, dcm; DNA (cytosine-5)-methyltransferase 1 [EC:2.1.1.37]	Metabolism(Amino acid metabolism), Human Diseases (Cancer: overview), Brite Hierarchies (Protein families: genetic information processing, Protein families: signaling and cellular processes)	VIBRANT						45-55 cm control
ERR3313658_contig_10172_2	Unknown	NA	NA	2	MKF					45-55 cm control
ERR3313658_contig_29807_9	K01945	purD; phosphoribosylamine---glycine ligase [EC:6.3.4.13]	Metabolism (Nucleotide metabolism)	VIBRANT						45-55 cm control
ERR3313658_contig_36735_1	K01939	purA, ADSS; adenylosuccinate synthase [EC:6.3.4.4]	Metabolism (Nucleotide metabolism,Amino acid metabolism)	VIBRANT						45-55 cm control
ERR3313658_contig_38808_14	K01737	6-pyruvoyltetrahydropterin/6-carboxytetrahydropterin synthase [EC:4.2.3.12 4.1.2.50]	Metabolism (Metabolism of cofactors and vitamins), Brite Hierarchies (Protein families: genetic information processing)	2	MK					45-55 cm control
ERR3313658_contig_38808_16	K10026	7-carboxy-7-deazaguanine synthase [EC:4.3.99.3]	Metabolism (Metabolism of cofactors and vitamins), Brite Hierarchies (Protein families: genetic information processing)	VIBRANT						45-55 cm control
ERR3313658_contig_38808_17	K01495	GTP cyclohydrolase IA [EC:3.5.4.16]	Metabolism (Metabolism of cofactors and vitamins)	2	MKF					45-55 cm control
ERR3313658_contig_7539_9	K00059	fabG, OAR1; 3-oxoacyl-[acyl-carrier protein] reductase [EC:1.1.1.100]	Metabolism (Lipid metabolism,Metabolism of cofactors and vitamins,Biosynthesis of other secondary metabolites), Brite Hierarchies (Protein families: metabolism)	VIBRANT						45-55 cm control
ERR3313659_contig_5058_10	K01495	GTP cyclohydrolase IA [EC:3.5.4.16]	Metabolism (Metabolism of cofactors and vitamins)	1	MK					45-55 cm control
ERR3313659_contig_5058_11	K10026	7-carboxy-7-deazaguanine synthase [EC:4.3.99.3]	Metabolism (Metabolism of cofactors and vitamins), Brite Hierarchies (Protein families: genetic information processing)	VIBRANT						45-55 cm control
ERR3313659_contig_5058_13	K01737	6-pyruvoyltetrahydropterin/6-carboxytetrahydropterin synthase [EC:4.2.3.12 4.1.2.50]	Metabolism (Metabolism of cofactors and vitamins), Brite Hierarchies (Protein families: genetic information processing)	1	MK					45-55 cm control
ERR3313659_contig_7255_17686-35711_22	K00030	isocitrate dehydrogenase [EC:1.1.1.42 1.1.1.41] [RN:R01899 R00268 R00267 R00709]	Metabolism (Carbohydrate metabolism)	2	MF	Sulfur cycle	Organic sulphur transformation	mdh	acyl carrier protein	45-55 cm control
ERR3313659_contig_9386_15	K01939	adenylosuccinate synthase [EC:6.3.4.4] [RN:R01135]	Metabolism (Nucleotide metabolism,Amino acid metabolism)	3	MF					45-55 cm control
ERR3313660_contig_11175_9	GT7	GT7 lactose synthase (EC 2.4.1.22); beta-N-acetylglucosaminyl-glycopeptide beta-1,4-galactosyltransferase (EC 2.4.1.38); N-acetyllactosamine synthase (EC 2.4.1.90); xylosylprotein beta-4-galactosyltransferase (EC 2.4.1.133); UDP-Gal: neolactotriaosylceramide beta-1,4-galactosyltransferase (EC 2.4.1.275); beta-1,4-N-acetylglucosaminyltransferase (EC 2.4.1.-)	Carbohydrate metabolism	1	MK	CAZymes	Glycosyl Transferases	GT7	GT7 lactose synthase (EC 2.4.1.22); beta-N-acetylglucosaminyl-glycopeptide beta-1,4-galactosyltransferase (EC 2.4.1.38); N-acetyllactosamine synthase (EC 2.4.1.90); xylosylprotein beta-4-galactosyltransferase (EC 2.4.1.133); UDP-Gal: neolactotriaosylceramide beta-1,4-galactosyltransferase (EC 2.4.1.275); beta-1,4-N-acetylglucosaminyltransferase (EC 2.4.1.-)	45-55 cm control
ERR3313660_contig_13540_11	K00198	carbon-monoxide dehydrogenase [EC:1.2.7.4] [RN:R07157]	Metabolism (Energy metabolism,Xenobiotics biodegradation and metabolism)	2	M					45-55 cm control
ERR3313660_contig_13540_12	K00196	carbon-monoxide dehydrogenase iron sulfur subunit	Metabolism (Energy metabolism,Xenobiotics biodegradation and metabolism)	2	M					45-55 cm control
ERR3313660_contig_19584_15	K01607	4-carboxymuconolactone decarboxylase [EC:4.1.1.44]	Metabolism (Xenobiotics biodegradation and metabolism)	VIBRANT						45-55 cm control
ERR3313660_contig_2898_8	K16150	K16150; glycogen synthase [EC:2.4.1.11]	Metabolism (Carbohydrate metabolism), Brite Hierarchies (Protein families: metabolism)	VIBRANT		CAZymes	Glycosyl Transferases	GT4	glycogen synthase	45-55 cm control
ERR3313660_contig_4970_1	K01495	GTP cyclohydrolase IA [EC:3.5.4.16]	Metabolism (Metabolism of cofactors and vitamins)	VIBRANT						45-55 cm control
ERR3313660_contig_4970_2	K10026	7-carboxy-7-deazaguanine synthase [EC:4.3.99.3]	Metabolism (Metabolism of cofactors and vitamins), Brite Hierarchies (Protein families: genetic information processing)	VIBRANT						45-55 cm control
ERR3313660_contig_4970_4	K01737	6-pyruvoyltetrahydropterin/6-carboxytetrahydropterin synthase [EC:4.2.3.12 4.1.2.50]	Metabolism (Metabolism of cofactors and vitamins), Brite Hierarchies (Protein families: genetic information processing)	3	MKF					45-55 cm control
ERR3313660_contig_6128_4	K12710	novU; C-methyltransferase [EC:2.1.1.-]	Metabolism (Metabolism of terpenoids and polyketides)	VIBRANT						45-55 cm control
ERR3313660_contig_6128_6	K01710	E4.2.1.46, rfbB, rffG; dTDP-glucose 4,6-dehydratase [EC:4.2.1.46]	Metabolism (Glycan biosynthesis and metabolism,Metabolism of terpenoids and polyketides,Biosynthesis of other secondary metabolites)	3	MKF					45-55 cm control
ERR3313660_contig_6128_8	Unknown	NA	NA	3	MF					45-55 cm control
ERR3313660_contig_92855_13	K01218	gmuG; mannan endo-1,4-beta-mannosidase [EC:3.2.1.78]	Metabolism (Carbohydrate metabolism), Cellular Processes (Cellular community - prokaryotes)	VIBRANT		CAZymes	Glycoside Hydrolases	GH26	mannan endo-1,4-beta-mannosidase	45-55 cm control
ERR3313661_contig_1044_1	K03462	NAMPT; nicotinamide phosphoribosyltransferase [EC:2.4.2.12]	Metabolism (Metabolism of cofactors and vitamins), Organismal Systems (Immune system)	VIBRANT						45-55 cm control
ERR3313661_contig_1044_15	K00259	alanine dehydrogenase [EC:1.4.1.1]	Metabolism (Amino acid metabolism, Metabolism of other amino acids)	2	MK	Sulfur cycle	Organic sulphur transformation	mdh	acyl carrier protein	45-55 cm control
ERR3313661_contig_1044_61	K10026	7-carboxy-7-deazaguanine synthase [EC:4.3.99.3]	Metabolism (Metabolism of cofactors and vitamins), Brite Hierarchies (Protein families: genetic information processing)	VIBRANT						45-55 cm control
ERR3313661_contig_1044_66	K01737	6-pyruvoyltetrahydropterin/6-carboxytetrahydropterin synthase [EC:4.2.3.12 4.1.2.50]	Metabolism (Metabolism of cofactors and vitamins), Brite Hierarchies (Protein families: genetic information processing)	2	MK					45-55 cm control
ERR3313661_contig_119093_1	K01939	adenylosuccinate synthase [EC:6.3.4.4]	Metabolism (Nucleotide metabolism,Amino acid metabolism)	VIBRANT						45-55 cm control
ERR3313661_contig_12528_5	K01662	dxs; 1-deoxy-D-xylulose-5-phosphate synthase [EC:2.2.1.7]	Metabolism (Metabolism of cofactors and vitamins,Metabolism of terpenoids and polyketides)	2	MKF					45-55 cm control
ERR3313661_contig_12528_8	Unknown	NA	NA	2	MKF					45-55 cm control
ERR3313661_contig_12528_9	K01710	E4.2.1.46, rfbB, rffG; dTDP-glucose 4,6-dehydratase [EC:4.2.1.46]	Metabolism (Glycan biosynthesis and metabolism,Metabolism of terpenoids and polyketides,Biosynthesis of other secondary metabolites)	VIBRANT						45-55 cm control
ERR3313661_contig_1371_29	K03271	gmhA, lpcA; D-sedoheptulose 7-phosphate isomerase [EC:5.3.1.28]	Metabolism (Glycan biosynthesis and metabolism), Brite Hierarchies (Protein families: metabolism)	VIBRANT						45-55 cm control
ERR3313661_contig_1371_5	K01494	dCTP deaminase [EC:3.5.4.13] [RN:R02325]	Metabolism (Nucleotide metabolism)	3	MF					45-55 cm control
ERR3313661_contig_1668_30	Unknown	NA	NA	3	MK					45-55 cm control
ERR3313661_contig_1701_66	K03183	ubiE; demethylmenaquinone methyltransferase / 2-methoxy-6-polyprenyl-1,4-benzoquinol methylase [EC:2.1.1.163 2.1.1.201]	Metabolism (Metabolism of cofactors and vitamins)	VIBRANT						45-55 cm control
ERR3313661_contig_1701_70	K16870	wbbL; N-acetylglucosaminyl-diphospho-decaprenol L-rhamnosyltransferase [EC:2.4.1.289]	Metabolism (Glycan biosynthesis and metabolism), Brite Hierarchies (Protein families: metabolism)	VIBRANT						45-55 cm control
ERR3313661_contig_2013_11	K07404	pgl; 6-phosphogluconolactonase [EC:3.1.1.31]	Metabolism (Carbohydrate metabolism)	VIBRANT						45-55 cm control
ERR3313661_contig_22_32	K07404	pgl; 6-phosphogluconolactonase [EC:3.1.1.31]	Metabolism (Carbohydrate metabolism)	VIBRANT						45-55 cm control
ERR3313661_contig_2214_1	K03183	ubiE; demethylmenaquinone methyltransferase / 2-methoxy-6-polyprenyl-1,4-benzoquinol methylase [EC:2.1.1.163 2.1.1.201]	Metabolism (Metabolism of cofactors and vitamins)	VIBRANT						45-55 cm control
ERR3313661_contig_28100_3	K01520	dUTP pyrophosphatase [EC:3.6.1.23] [RN:R02100]	Metabolism (Nucleotide metabolism,Xenobiotics biodegradation and metabolism), Brite Hierarchies (Protein families: genetic information processing)	2	MF					45-55 cm control
ERR3313661_contig_28100_51	K04516	AROA1, aroA; chorismate mutase [EC:5.4.99.5]	Metabolism (Amino acid metabolism)	2	MK					45-55 cm control
ERR3313661_contig_28100_54	K21636	ribonucleoside-triphosphate reductase [EC:1.17.4.2 1.1.98.6] [RN:R02022 R11636]	Metabolism (Nucleotide metabolism)	2	M					45-55 cm control
ERR3313661_contig_2818_2225-20221_16	K15634	gpmB; probable phosphoglycerate mutase [EC:5.4.2.12]	Metabolism (Carbohydrate metabolism,Energy metabolism,Amino acid metabolism)	VIBRANT						45-55 cm control
ERR3313661_contig_30355_10	K01652	E2.2.1.6L, ilvB, ilvG, ilvI; acetolactate synthase I/II/III large subunit [EC:2.2.1.6]	Metabolism (Carbohydrate metabolism,Amino acid metabolism,Metabolism of cofactors and vitamins)	VIBRANT						45-55 cm control
ERR3313661_contig_30355_11	K01710	E4.2.1.46, rfbB, rffG; dTDP-glucose 4,6-dehydratase [EC:4.2.1.46]	Metabolism (Glycan biosynthesis and metabolism,Metabolism of terpenoids and polyketides,Biosynthesis of other secondary metabolites)	2	MKF					45-55 cm control
ERR3313661_contig_30355_12	Unknown	NA	NA	2	MF					45-55 cm control
ERR3313661_contig_30355_8	K12452	CDP-4-dehydro-6-deoxyglucose reductase	Metabolism (Carbohydrate metabolism,Glycan biosynthesis and metabolism)	2	MKF					45-55 cm control
ERR3313661_contig_30355_9	K01652	E2.2.1.6L, ilvB, ilvG, ilvI; acetolactate synthase I/II/III large subunit [EC:2.2.1.6]	Metabolism (Carbohydrate metabolism,Amino acid metabolism,Metabolism of cofactors and vitamins)	VIBRANT						45-55 cm control
ERR3313661_contig_32620_6	K02474	UDP-N-acetyl-D-glucosamine/UDP-N-acetyl-D-galactosamine dehydrogenase [EC:1.1.1.136 1.1.1.-]	Metabolism (Carbohydrate metabolism,Glycan biosynthesis and metabolism)	VIBRANT						45-55 cm control
ERR3313661_contig_3609_44	K17717	pld; phospholipase D [EC:3.1.4.4]	Metabolism (Lipid metabolism)	2	MK					45-55 cm control
ERR3313661_contig_3609_71	K00210	E1.3.1.12; prephenate dehydrogenase [EC:1.3.1.12]	Metabolism (Amino acid metabolism)	VIBRANT						45-55 cm control
ERR3313661_contig_48_3	K13472	sulfotransferase	Organismal Systems (Environmental adaptation)	2	MKF					45-55 cm control
ERR3313661_contig_48805_7	Unknown	NA	NA	1	MF					45-55 cm control
ERR3313661_contig_4926_13	K07260	zinc D-Ala-D-Ala carboxypeptidase [EC:3.4.17.14]	Metabolism (Glycan biosynthesis and metabolism), Environmental Information Processing (Signal transduction), Human Diseases (Drug resistance: antimicrobial), Brite Hierarchies (Protein families: metabolism, Protein families: signaling and cellular processes)	VIBRANT						45-55 cm control
ERR3313661_contig_51206_1	K03462	nicotinamide phosphoribosyltransferase [EC:2.4.2.12]	Metabolism (Metabolism of cofactors and vitamins), Organismal Systems (Immune system)	VIBRANT						45-55 cm control
ERR3313661_contig_51206_2	K13522	bifunctional NMN adenylyltransferase/nudix hydrolase [EC:2.7.7.1 3.6.1.-]	Metabolism (Metabolism of cofactors and vitamins)	3	MKF					45-55 cm control
ERR3313661_contig_51206_8	K00059	fabG, OAR1; 3-oxoacyl-[acyl-carrier protein] reductase [EC:1.1.1.100]	Metabolism (Lipid metabolism,Metabolism of cofactors and vitamins,Biosynthesis of other secondary metabolites), Brite Hierarchies (Protein families: metabolism)	VIBRANT						45-55 cm control
ERR3313661_contig_5889_12	K01784	galE, GALE; UDP-glucose 4-epimerase [EC:5.1.3.2]	Metabolism (Carbohydrate metabolism,Glycan biosynthesis and metabolism)	3	MK					45-55 cm control
ERR3313661_contig_5889_13	GT90	GT90 UDP-Xyl: (mannosyl) glucuronoxylomannan/galactoxylomannan beta-1,2-xylosyltransferase (EC 2.4.2.-); UDP-Glc: protein O-beta-glucosyltransferase (EC 2.4.1.-); UDP-Xyl: protein O-beta-xylosyltransferase (EC 2.4.2.-)	Carbohydrate metabolism	3	M	CAZymes	Glycosyl Transferases	GT90	GT90 UDP-Xyl: (mannosyl) glucuronoxylomannan/galactoxylomannan beta-1,2-xylosyltransferase (EC 2.4.2.-); UDP-Glc: protein O-beta-glucosyltransferase (EC 2.4.1.-); UDP-Xyl: protein O-beta-xylosyltransferase (EC 2.4.2.-)	45-55 cm control
ERR3313661_contig_5889_14	K01854	UDP-galactopyranose mutase [EC:5.4.99.9]	Metabolism (Carbohydrate metabolism,Glycan biosynthesis and metabolism)	VIBRANT		Sulfur cycle	Organic sulphur transformation	betA	UDP-galactopyranose mutase	45-55 cm control
ERR3313661_contig_5889_8	K01710	E4.2.1.46, rfbB, rffG; dTDP-glucose 4,6-dehydratase [EC:4.2.1.46]	Metabolism (Glycan biosynthesis and metabolism,Metabolism of terpenoids and polyketides,Biosynthesis of other secondary metabolites)	3	MK					45-55 cm control
ERR3313661_contig_6329_16	K21636	ribonucleoside-triphosphate reductase [EC:1.17.4.2 1.1.98.6] [RN:R02022 R11636]	Metabolism (Nucleotide metabolism)	2	M					45-55 cm control
ERR3313661_contig_6329_19	K04516	AROA1, aroA; chorismate mutase [EC:5.4.99.5]	Metabolism (Amino acid metabolism)	2	MK					45-55 cm control
ERR3313661_contig_6359_18	Unknown	NA	NA	2	MKF					45-55 cm control
ERR3313661_contig_641_80	CBM32	CBM32 Binding to galactose and lactose has been demonstrated for the module of Micromonospora viridifaciens sialidase (PMID: 16239725). Binding to polygalacturonic acid has been shown for a Yersinia member (PMID: 17292916). Binding to LacNAc (beta-D-galactosyl-1,4-beta-D-N-acetylglucosamine) has been shown for an N-acetylglucosaminidase from Clostridium perfingens (PMID: 16990278).	Carbohydrate metabolism	2	M	CAZymes	Carbohydrate-Binding Modules	CBM32	CBM32 Binding to galactose and lactose has been demonstrated for the module of Micromonospora viridifaciens sialidase (PMID: 16239725). Binding to polygalacturonic acid has been shown for a Yersinia member (PMID: 17292916). Binding to LacNAc (beta-D-galactosyl-1,4-beta-D-N-acetylglucosamine) has been shown for an N-acetylglucosaminidase from Clostridium perfingens (PMID: 16990278).	45-55 cm control
ERR3313661_contig_641_93	K01495	GTP cyclohydrolase IA [EC:3.5.4.16]	Metabolism (Metabolism of cofactors and vitamins)	2	MKF					45-55 cm control
ERR3313661_contig_641_94	K10026	7-carboxy-7-deazaguanine synthase [EC:4.3.99.3]	Metabolism (Metabolism of cofactors and vitamins), Brite Hierarchies (Protein families: genetic information processing)	VIBRANT						45-55 cm control
ERR3313661_contig_641_95	K01737	6-pyruvoyltetrahydropterin/6-carboxytetrahydropterin synthase [EC:4.2.3.12 4.1.2.50]	Metabolism (Metabolism of cofactors and vitamins), Brite Hierarchies (Protein families: genetic information processing)	2	MKF					45-55 cm control
ERR3313661_contig_6789_6	GT31	GT31 N-acetyllactosaminide beta-1,3-N-acetylglucosaminyltransferase (EC 2.4.1.149); Glycoprotein-N-acetylgalactosamine 3-beta-galactosyltransferase (EC 2.4.1.122); fucose-specific beta-1,3-N-acetylglucosaminyltransferase (EC 2.4.1.-); globotriosylceramide beta-1,3-GalNAc transferase (EC 2.4.1.79); chondroitin synthase (beta-1,3-GlcUA and beta-1,4-GalNAc transferase (EC 2.4.1.175); chondroitin bet…	Carbohydrate metabolism	3	MKF	CAZymes	Glycosyl Transferases	GT31	GT31 N-acetyllactosaminide beta-1,3-N-acetylglucosaminyltransferase (EC 2.4.1.149); Glycoprotein-N-acetylgalactosamine 3-beta-galactosyltransferase (EC 2.4.1.122); fucose-specific beta-1,3-N-acetylglucosaminyltransferase (EC 2.4.1.-); globotriosylceramide beta-1,3-GalNAc transferase (EC 2.4.1.79); chondroitin synthase (beta-1,3-GlcUA and beta-1,4-GalNAc transferase (EC 2.4.1.175); chondroitin bet…	45-55 cm control
ERR3313661_contig_6789_7	GT4	GT4 sucrose synthase (EC 2.4.1.13); sucrose-phosphate synthase (EC 2.4.1.14); alpha-glucosyltransferase (EC 2.4.1.52); lipopolysaccharide N-acetylglucosaminyltransferase (EC 2.4.1.56); phosphatidylinositol alpha-mannosyltransferase (EC 2.4.1.57); GDP-Man: Man1GlcNAc2-PP-dolichol alpha-1,3-mannosyltransferase (EC 2.4.1.132); GDP-Man: Man3GlcNAc2-PP-dolichol/Man4GlcNAc2-PP-dolichol alpha-1,2-mannos…	Carbohydrate metabolism	3	MKF	CAZymes	Glycosyl Transferases	GT4	GT4 sucrose synthase (EC 2.4.1.13); sucrose-phosphate synthase (EC 2.4.1.14); alpha-glucosyltransferase (EC 2.4.1.52); lipopolysaccharide N-acetylglucosaminyltransferase (EC 2.4.1.56); phosphatidylinositol alpha-mannosyltransferase (EC 2.4.1.57); GDP-Man: Man1GlcNAc2-PP-dolichol alpha-1,3-mannosyltransferase (EC 2.4.1.132); GDP-Man: Man3GlcNAc2-PP-dolichol/Man4GlcNAc2-PP-dolichol alpha-1,2-mannos…	45-55 cm control
ERR3313661_contig_7902_5	Unknown	NA	NA	3	MKF					45-55 cm control
ERR3313661_contig_7945_8	K00789	S-adenosylmethionine synthetase [EC:2.5.1.6] [RN:R00177]	Metabolism (Amino acid metabolism,Biosynthesis of other secondary metabolites)	3	MTF					45-55 cm control
ERR3313661_contig_8001_21	K10026	7-carboxy-7-deazaguanine synthase [EC:4.3.99.3]	Metabolism (Metabolism of cofactors and vitamins), Brite Hierarchies (Protein families: genetic information processing)	VIBRANT						45-55 cm control
ERR3313661_contig_8001_23	K01495	GTP cyclohydrolase IA [EC:3.5.4.16]	Metabolism (Metabolism of cofactors and vitamins)	2	MK					45-55 cm control
ERR3313661_contig_850_138	K01494	dCTP deaminase [EC:3.5.4.13] [RN:R02325]	Metabolism (Nucleotide metabolism)	1	M					45-55 cm control
ERR3313661_contig_8585_18	Unknown	NA	NA	3	MK					45-55 cm control
ERR3313661_contig_8802_7	K09882	cobS; cobaltochelatase CobS [EC:6.6.1.2]	Metabolism (Metabolism of cofactors and vitamins)	3	MF					45-55 cm control
ERR3313661_contig_88940_10	Unknown	NA	NA	2	MF					45-55 cm control
ERR3313661_contig_88940_9	Unknown	NA	NA	2	MF					45-55 cm control
ERR3313661_contig_89987_10	K01710	E4.2.1.46, rfbB, rffG; dTDP-glucose 4,6-dehydratase [EC:4.2.1.46]	Metabolism (Glycan biosynthesis and metabolism,Metabolism of terpenoids and polyketides,Biosynthesis of other secondary metabolites)	VIBRANT						45-55 cm control
ERR3313661_contig_96_101	K00287	dihydrofolate reductase [EC:1.5.1.3]	Metabolism (Metabolism of cofactors and vitamins), Human Diseases (Drug resistance: antineoplastic)	VIBRANT						45-55 cm control
ERR3313661_contig_96_110	Unknown	NA	NA	1	MK					45-55 cm control
ERR3313661_contig_96_86	K00798	MMAB, pduO; cob(I)alamin adenosyltransferase [EC:2.5.1.17]	Metabolism (Metabolism of cofactors and vitamins)	1	MK					45-55 cm control
ERR3313661_contig_9686_1	K01874	methionyl-tRNA synthetase [EC:6.1.1.10]	Metabolism (Metabolism of other amino acids), Genetic Information Processing (Translation), Brite Hierarchies (Protein families: metabolism, Protein families: genetic information processing)	VIBRANT						45-55 cm control
