# Supplementary material for: Tundra Soil Viruses Mediate Responses of Microbial Communities to Climate Warming
Source: mBio. 2023 Feb 14;14(2):e03009-22. doi: 10.1128/mbio.03009-22 (PMC10127799; doi:10.1128/mbio.03009-22)
Supplement: TABLE S2 [file mbio.03009-22-s0002.xlsx]

## Sheet: Sheet1
Table S2: Host prediction of 1,385 viral operational taxonomic units (vOTUs).
Viral Contig ID	Length (bp)	Host Taxonomy (BLASTn)	Host Genome (BLASTn)	Host Taxonomy (tRNA)	Host Genome (tRNA)	Host Taxonomy (CRISPR)	Host Genome (CRISPR)	Host Taxonomy (ONF)	Host Genome (ONF)
ERR3313638_contig_9136	14452
ERR3313638_contig_1067	8344	d__Bacteria; p__Actinobacteria; c__Thermoleophilia; o__Solirubrobacterales	653_bin1 (653_bin1)
ERR3313638_contig_31663	6298	d__Bacteria; p__Acidobacteria; c__Acidobacteriia; o__Acidobacteriales	644_bin4 (644_bin4)
ERR3313638_contig_13657	5039
ERR3313638_contig_72318	5175			d__Bacteria; p__Actinobacteria; c__Thermoleophilia; o__Solirubrobacterales	653_bin1 (653_bin1)
ERR3313638_contig_24245_3922-6908	2987
ERR3313638_contig_770	5154	d__Bacteria; p__Candidatus Dormibacteraeota	661_bin3 (661_bin3)
ERR3313638_contig_749	9293	d__Bacteria; p__Candidatus Dormibacteraeota	661_bin3 (661_bin3)
ERR3313638_contig_6973-circular	7860	d__Bacteria; p__Actinobacteria	647_bin2 (647_bin2)
ERR3313639_contig_13472	7602
ERR3313639_contig_12201	29287
ERR3313639_contig_8277	21513
ERR3313639_contig_19678	13586	d__Bacteria; p__Acidobacteria; c__Acidobacteriia; o__Bryobacterales	639_bin9 (639_bin9)
ERR3313639_contig_114266	9255
ERR3313639_contig_135779	7876
ERR3313639_contig_137978	7258
ERR3313639_contig_56313	6543	d__Bacteria; p__Verrucomicrobia; c__Verrucomicrobiae; o__Verrucomicrobiales	639_bin4 (639_bin4)
ERR3313639_contig_35949	5839	d__Bacteria;p__Acidobacteria;c__Thermoanaerobaculia	642_bin7 (639_bin8)					d__Bacteria;p__Acidobacteria;c__Thermoanaerobaculia	657_bin1 (646_bin1)
ERR3313639_contig_200070	5554
ERR3313639_contig_42306_2779-5010	2232
ERR3313639_contig_22222	18310
ERR3313639_contig_8834	15785	d__Bacteria; p__Acidobacteria; c__Acidobacteriia; o__Acidobacteriales	644_bin4 (639_bin1)	d__Bacteria; p__Acidobacteria; c__Acidobacteriia; o__Acidobacteriales	644_bin4 (639_bin1)
ERR3313639_contig_90051	9106
ERR3313639_contig_125871_1-3930	3930
ERR3313639_contig_6298	7932	d__Bacteria; p__Acidobacteria; c__Acidobacteriia; o__Acidobacteriales	644_bin4 (639_bin1)
ERR3313639_contig_5719	7697	d__Bacteria; p__Acidobacteria; c__Acidobacteriia; o__Bryobacterales	639_bin9 (639_bin9)
ERR3313639_contig_21303	6895
ERR3313639_contig_52564	6549
ERR3313639_contig_46825	5883
ERR3313639_contig_175228	5837
ERR3313639_contig_18298	5777
ERR3313639_contig_57710	5717
ERR3313639_contig_89378	5118
ERR3313639_contig_20246	5037
ERR3313639_contig_16934	8967
ERR3313639_contig_194136	5622
ERR3313639_contig_145044	6804
ERR3313639_contig_50599	9051	d__Bacteria; p__Actinobacteria; c__Thermoleophilia; o__Solirubrobacterales	661_bin6 (661_bin6)
ERR3313639_contig_55410	5293
ERR3313639_contig_112953	9853
ERR3313639_contig_23435	5769
ERR3313639_contig_50006	5930
ERR3313639_contig_47985	8503
ERR3313639_contig_158343	8558
ERR3313639_contig_18433	7558
ERR3313639_contig_122144	6303	d__Bacteria; p__Candidatus Dormibacteraeota	648_bin1 (648_bin1)
ERR3313639_contig_66532	6273
ERR3313639_contig_92544	5182	d__Bacteria; p__Acidobacteria; c__Acidobacteriia; o__Bryobacterales	639_bin9 (639_bin9)
ERR3313652_contig_2158	16861	d__Bacteria; p__Acidobacteria; c__Acidobacteriia; o__Bryobacterales	639_bin9 (653_bin3)
ERR3313652_contig_21397	12262	d__Bacteria; p__Acidobacteria; c__Acidobacteriia; o__Bryobacterales	639_bin9 (653_bin3)
ERR3313652_contig_27677	8339
ERR3313652_contig_25061	6915	d__Bacteria; p__Acidobacteria; c__Acidobacteriia; o__Bryobacterales	639_bin9 (653_bin3)
ERR3313652_contig_141557	6506
ERR3313652_contig_11902	5486	d__Bacteria; p__Actinobacteria; c__Actinobacteria	642_bin4 (642_bin4)
ERR3313652_contig_18129	5012	d__Bacteria; p__Actinobacteria; c__Actinobacteria	639_bin3 (652_bin5)
ERR3313652_contig_41418	5980
ERR3313652_contig_44323	9236
ERR3313652_contig_11496	13772	d__Bacteria; p__Acidobacteria; c__Acidobacteriia; o__Bryobacterales	639_bin9 (653_bin3)
ERR3313652_contig_6797_1-1211	1211
ERR3313652_contig_74827-circular	4968
ERR3313653_contig_183597	5132
ERR3313653_contig_71183	9936			d__Bacteria; p__Acidobacteria; c__Acidobacteriia; o__Acidobacteriales	644_bin4 (644_bin4, 639_bin1)
ERR3313653_contig_101840	7733
ERR3313653_contig_28434	6471
ERR3313653_contig_6067	6427
ERR3313653_contig_35062_1-4661	4661
ERR3313653_contig_43915	6175
ERR3313653_contig_75189	5378
ERR3313653_contig_57046	7724
ERR3313653_contig_166774	7114
ERR3313653_contig_56822	6713
ERR3313653_contig_142153	6634
ERR3313653_contig_16423	6568
ERR3313653_contig_134742	6242
ERR3313653_contig_46286	5908
ERR3313653_contig_1283	5749
ERR3313653_contig_15329	5613
ERR3313653_contig_178300	5517
ERR3313653_contig_20531	5067
ERR3313653_contig_94340	5014	d__Bacteria; p__Actinobacteria; c__Actinobacteria	642_bin4 (642_bin4)
ERR3313653_contig_24189	6058
ERR3313653_contig_24624	6381
ERR3313653_contig_92484	5030
ERR3313653_contig_41941	5831
ERR3313653_contig_1969_1-896	896	d__Bacteria; p__Actinobacteria; c__Acidimicrobiia; o__Acidimicrobiales	639_bin5 (653_bin2)
ERR3313653_contig_7776	5795
ERR3313653_contig_30971	6049	d__Bacteria; p__Acidobacteria; c__Acidobacteriia; o__Acidobacteriales	644_bin4 (639_bin1)	d__Bacteria; p__Acidobacteria; c__Acidobacteriia; o__Acidobacteriales	644_bin4 (644_bin4, 639_bin1)
ERR3313653_contig_91883	5546	d__Bacteria; p__Actinobacteria; c__Thermoleophilia; o__Solirubrobacterales	653_bin1 (653_bin1)
ERR3313653_contig_12207	27116	d__Bacteria; p__Actinobacteria; c__Thermoleophilia; o__Solirubrobacterales	653_bin1 (653_bin1)					d__Bacteria; p__Actinobacteria; c__Thermoleophilia; o__Solirubrobacterales	653_bin1 (653_bin1)
ERR3313653_contig_16266	12532
ERR3313653_contig_40561	10628	d__Bacteria; p__Actinobacteria; c__Thermoleophilia; o__Solirubrobacterales	653_bin1 (653_bin1)
ERR3313653_contig_25905	7106
ERR3313653_contig_52610	6100
ERR3313653_contig_153756	5007
ERR3313653_contig_4026-circular	5674
ERR3313654_contig_126726	9997
ERR3313654_contig_82998	9261
ERR3313654_contig_26684	8787	d__Bacteria; p__Actinobacteria; c__Thermoleophilia; o__Solirubrobacterales	639_bin2 (654_bin4)	d__Bacteria; p__Actinobacteria; c__Thermoleophilia; o__Solirubrobacterales	639_bin2 (654_bin4, 639_bin2)
ERR3313654_contig_293662	7519
ERR3313654_contig_86388	7461
ERR3313654_contig_6913	6897
ERR3313654_contig_15569	6037	d__Bacteria; p__Candidatus Dormibacteraeota	652_bin1 (654_bin5)
ERR3313654_contig_24829	5947	d__Bacteria; p__Proteobacteria; c__Betaproteobacteria; o__Nitrosomonadales; f__Gallionellaceae; g__Gallionella	645_bin1 (645_bin1)
ERR3313654_contig_73390	5674			d__Bacteria; p__Acidobacteria; c__Acidobacteriia; o__Acidobacteriales	644_bin4 (644_bin4, 639_bin1)
ERR3313654_contig_15012_9355-11866	2512
ERR3313654_contig_6259	8475
ERR3313654_contig_33409	8082
ERR3313654_contig_24439	7754
ERR3313654_contig_77687	7584
ERR3313654_contig_63991	7314
ERR3313654_contig_247319	7063
ERR3313654_contig_13774	6979
ERR3313654_contig_105125	6523	d__Bacteria; p__Candidatus Dormibacteraeota	652_bin1 (654_bin5)
ERR3313654_contig_726	6396
ERR3313654_contig_65908	6383
ERR3313654_contig_45978	6160
ERR3313654_contig_57550_1-4274	4274
ERR3313654_contig_13410	6124	d__Bacteria; p__Acidobacteria; c__Acidobacteriia; o__Acidobacteriales	644_bin4 (644_bin4)
ERR3313654_contig_859	5588
ERR3313654_contig_42902	5586	d__Bacteria; p__Acidobacteria; c__Acidobacteriia; o__Acidobacteriales; f__Acidobacteriaceae	648_bin7 (659_bin2)
ERR3313654_contig_74694	5529
ERR3313654_contig_79655	5446
ERR3313654_contig_110551	5139
ERR3313654_contig_7823	7175
ERR3313654_contig_72174	6645	d__Bacteria; p__Actinobacteria; c__Thermoleophilia; o__Solirubrobacterales	639_bin2 (654_bin4)
ERR3313654_contig_14688	11445
ERR3313654_contig_36070_3018-5352	2335	d__Bacteria; p__Actinobacteria; c__Thermoleophilia; o__Solirubrobacterales	639_bin2 (654_bin4)
ERR3313654_contig_47375_1-3216	3216	d__Bacteria; p__Actinobacteria; c__Actinobacteria	639_bin3 (654_bin3)
ERR3313654_contig_54240_4407-5440	1034
ERR3313654_contig_106941	6336
ERR3313654_contig_73936	7085
ERR3313654_contig_10362	12614	d__Bacteria; p__Actinobacteria; c__Thermoleophilia; o__Solirubrobacterales	654_bin9 (654_bin9)
ERR3313654_contig_11220	9683
ERR3313654_contig_155112	9100
ERR3313654_contig_24415	6772
ERR3313655_contig_17615	8449	d__Bacteria; p__Actinobacteria; c__Actinobacteria	655_bin1 (655_bin1)					d__Bacteria; p__Actinobacteria; c__Actinobacteria	655_bin1 (655_bin1)
ERR3313655_contig_25620	5752
ERR3313655_contig_17245	7507
ERR3313655_contig_94462	6375	d__Bacteria; p__Actinobacteria; c__Actinobacteria	655_bin1 (655_bin1)
ERR3313655_contig_10463	5826
ERR3313655_contig_27485	5476
ERR3313640_contig_26135	5863
ERR3313640_contig_47894_3227-19937	16711	d__Bacteria; p__Acidobacteria; c__Acidobacteriia; o__Bryobacterales	639_bin9 (653_bin3)
ERR3313640_contig_56442	12903	d__Bacteria; p__Verrucomicrobia; c__Spartobacteria	640_bin1 (640_bin1)	d__Bacteria; p__Verrucomicrobia; c__Spartobacteria	640_bin1 (640_bin1)
ERR3313640_contig_5438	6641	d__Bacteria; p__Candidatus Dormibacteraeota	659_bin4 (659_bin4)
ERR3313640_contig_18338	6328
ERR3313640_contig_4394	5779
ERR3313640_contig_120203	5431	d__Bacteria; p__Acidobacteria; c__Acidobacteriia; o__Bryobacterales	639_bin9 (653_bin3)
ERR3313640_contig_36404	5416
ERR3313640_contig_36325	6754	d__Bacteria; p__Proteobacteria; c__Gammaproteobacteria	644_bin1 (654_bin1)
ERR3313640_contig_32759	5399	d__Bacteria; p__Acidobacteria; c__Acidobacteriia; o__Acidobacteriales	644_bin4 (644_bin4)
ERR3313640_contig_137834	5365
ERR3313640_contig_11326	5893
ERR3313641_contig_28743	9194
ERR3313641_contig_36862	7073
ERR3313641_contig_6719	5830
ERR3313641_contig_76047	5978
ERR3313641_contig_82931	7559
ERR3313641_contig_65306	6331
ERR3313641_contig_32898	6431
ERR3313641_contig_874	5983
ERR3313641_contig_4701	5575
ERR3313641_contig_6648	10354
ERR3313641_contig_176369	6779
ERR3313641_contig_17323	5289
ERR3313641_contig_33891	5337
ERR3313641_contig_14981	5238
ERR3313641_contig_83787	5146
ERR3313641_contig_165126	5417
ERR3313641_contig_40640	5832
ERR3313641_contig_41363	12180
ERR3313641_contig_28667	6049
ERR3313641_contig_29439	5594
ERR3313641_contig_5635	6738
ERR3313641_contig_124808	5799
ERR3313641_contig_282319	5450
ERR3313641_contig_3727	50267
ERR3313641_contig_2080	5231
ERR3313641_contig_17929	5102
ERR3313641_contig_96784	6566
ERR3313641_contig_81887	5771
ERR3313641_contig_9	10905
ERR3313641_contig_26207	11182
ERR3313641_contig_194	27966
ERR3313641_contig_912	26490
ERR3313641_contig_34806	18589
ERR3313641_contig_54881_1-2411	2411
ERR3313641_contig_47903	8146
ERR3313641_contig_76171	7352
ERR3313641_contig_69819	7281
ERR3313641_contig_225709	7012
ERR3313641_contig_1183	6940
ERR3313641_contig_42685	5667
ERR3313641_contig_119080	5436
ERR3313641_contig_56503	5329
ERR3313641_contig_136131	5276
ERR3313641_contig_175605	5593
ERR3313641_contig_132748	5062	d__Bacteria; p__Candidatus Dormibacteraeota	641_bin1 (641_bin1)
ERR3313641_contig_92278	6736
ERR3313641_contig_81630	6003
ERR3313641_contig_7319	5748			d__Bacteria; p__Acidobacteria; c__Acidobacteriia; o__Acidobacteriales; f__Acidobacteriaceae	645_bin2 (645_bin2)
ERR3313641_contig_6621	31372	d__Bacteria; p__Proteobacteria; c__Betaproteobacteria; o__Nitrosomonadales; f__Gallionellaceae; g__Gallionella	641_bin4 (641_bin4)	d__Bacteria; p__Proteobacteria; c__Betaproteobacteria; o__Nitrosomonadales; f__Gallionellaceae; g__Gallionella	641_bin4 (641_bin4)
ERR3313641_contig_157232	6885
ERR3313642_contig_47578	5757
ERR3313642_contig_51145	5058
ERR3313642_contig_21732	5894
ERR3313642_contig_41111	11724	d__Bacteria; p__Actinobacteria; c__Thermoleophilia; o__Solirubrobacterales	653_bin1 (653_bin1)
ERR3313642_contig_9106_partial	46434
ERR3313642_contig_2191_7690-21593	13904
ERR3313642_contig_76473	16041	d__Bacteria; p__Acidobacteria; c__Acidobacteriia; o__Bryobacterales	639_bin9 (643_bin2)					d__Bacteria; p__Candidatus Dormibacteraeota	661_bin3 (661_bin3)
ERR3313642_contig_77999	12459
ERR3313642_contig_20635	12236
ERR3313642_contig_15587_4345-11426	7082
ERR3313642_contig_3750	10304
ERR3313642_contig_41268	9732
ERR3313642_contig_181942	8857
ERR3313642_contig_90834	8808
ERR3313642_contig_70247	8715
ERR3313642_contig_134006	8455
ERR3313642_contig_42931	8380
ERR3313642_contig_42200	7418
ERR3313642_contig_4550	7230
ERR3313642_contig_89636	7183
ERR3313642_contig_10815	6987	d__Bacteria; p__Acidobacteria; c__Acidobacteriia; o__Bryobacterales	639_bin9 (653_bin3)
ERR3313642_contig_38262	6641
ERR3313642_contig_4000	6510
ERR3313642_contig_115944	6179
ERR3313642_contig_35787	6013	d__Bacteria; p__Acidobacteria; c__Acidobacteriia; o__Acidobacteriales; f__Acidobacteriaceae	645_bin3 (645_bin3)
ERR3313642_contig_71082	5927
ERR3313642_contig_126198	5853
ERR3313642_contig_15856	5833	d__Bacteria; p__Proteobacteria; c__Gammaproteobacteria	644_bin1 (642_bin1)
ERR3313642_contig_21891	5787
ERR3313642_contig_197805_1-3806	3806
ERR3313642_contig_196961_1-2344	2344
ERR3313642_contig_127375	5587
ERR3313642_contig_258393	5468
ERR3313642_contig_100941	5393
ERR3313642_contig_55288	5377
ERR3313642_contig_135907_2487-5373	2887
ERR3313642_contig_80904	5361	d__Bacteria; p__Acidobacteria; c__Acidobacteriia; o__Bryobacterales	639_bin9 (643_bin2)
ERR3313642_contig_54609	5257
ERR3313642_contig_15050	35113	d__Bacteria; p__Acidobacteria; c__Acidobacteriia; o__Acidobacteriales; f__Acidobacteriaceae	645_bin2 (645_bin2)
ERR3313642_contig_13615_1-16477	16477	d__Bacteria; p__Acidobacteria; c__Acidobacteriia; o__Bryobacterales	639_bin9 (643_bin2)
ERR3313642_contig_22483	15484	d__Bacteria; p__Actinobacteria; c__Acidimicrobiia; o__Acidimicrobiales	639_bin5 (642_bin2)
ERR3313642_contig_43789	10110
ERR3313642_contig_10268	9007							d__Bacteria; p__Actinobacteria; c__Actinobacteria	639_bin3 (642_bin5)
ERR3313642_contig_33345	8359
ERR3313642_contig_29019	7329
ERR3313642_contig_22607	5437
ERR3313642_contig_88081	5205	d__Bacteria; p__Proteobacteria; c__Gammaproteobacteria	642_bin6 (642_bin6)
ERR3313642_contig_40660	5122	d__Bacteria; p__Acidobacteria; c__Acidobacteriia; o__Acidobacteriales	644_bin4 (644_bin4)
ERR3313642_contig_507	8877
ERR3313642_contig_16639	12217
ERR3313642_contig_82338	13147	d__Bacteria; p__Actinobacteria; c__Thermoleophilia; o__Solirubrobacterales	639_bin2 (654_bin4)
ERR3313642_contig_18189	7496
ERR3313642_contig_13970	11321
ERR3313642_contig_2784	5877
ERR3313642_contig_7464	10329	d__Bacteria; p__Acidobacteria; c__Acidobacteriia; o__Bryobacterales	639_bin9 (639_bin9)
ERR3313642_contig_2553	7648
ERR3313642_contig_27556	7279	d__Bacteria; p__Actinobacteria; c__Thermoleophilia; o__Solirubrobacterales	653_bin1 (653_bin1)
ERR3313642_contig_221686	6967
ERR3313642_contig_231525	5931
ERR3313642_contig_72390	5866
ERR3313642_contig_32021	16488			d__Bacteria; p__Acidobacteria; c__Acidobacteriia; o__Bryobacterales	639_bin9 (653_bin3)
ERR3313642_contig_11564	15976
ERR3313642_contig_80338	7084
ERR3313642_contig_109967	6935	d__Bacteria; p__Proteobacteria; c__Gammaproteobacteria	642_bin6 (642_bin6)
ERR3313642_contig_283220-circular	3040
ERR3313643_contig_32148	5613
ERR3313643_contig_223632	5649
ERR3313643_contig_193892	6763	d__Bacteria; p__Bacteroidetes; c__Chitinophagia; o__Chitinophagales	644_bin5 (644_bin5)
ERR3313643_contig_19	8286	d__Bacteria; p__Bacteroidetes; c__Chitinophagia; o__Chitinophagales	644_bin5 (644_bin5)
ERR3313643_contig_52699	9209
ERR3313643_contig_26620	9206
ERR3313643_contig_44590	7636	d__Bacteria; p__Acidobacteria; c__Acidobacteriia; o__Bryobacterales	639_bin9 (639_bin9)
ERR3313643_contig_3769_325-7479	7155	d__Bacteria; p__Acidobacteria; c__Acidobacteriia; o__Bryobacterales	639_bin9 (643_bin2)
ERR3313643_contig_36931	6440	d__Bacteria; p__Bacteroidetes; c__Chitinophagia; o__Chitinophagales	644_bin5 (644_bin5)
ERR3313643_contig_341	6200
ERR3313643_contig_157614	5425
ERR3313643_contig_64071	5187	d__Bacteria; p__Bacteroidetes; c__Chitinophagia; o__Chitinophagales	644_bin5 (644_bin5)
ERR3313643_contig_28366	5007
ERR3313643_contig_732	10358	d__Bacteria; p__Acidobacteria; c__Acidobacteriia; o__Acidobacteriales	644_bin4 (644_bin4)
ERR3313643_contig_7137	6527	d__Bacteria; p__Actinobacteria; c__Actinobacteria	639_bin3 (644_bin2)
ERR3313643_contig_1593	10465
ERR3313643_contig_59228	5374
ERR3313643_contig_37168	5963
ERR3313643_contig_8020-circular	3320	d__Bacteria; p__Actinobacteria; c__Acidimicrobiia; o__Acidimicrobiales	644_bin3 (644_bin3)
ERR3313644_contig_18305	5704	d__Bacteria; p__Acidobacteria; c__Acidobacteriia; o__Acidobacteriales; f__Acidobacteriaceae	645_bin3 (645_bin3)
ERR3313644_contig_7352	5167
ERR3313644_contig_63665	5146
ERR3313644_contig_389	8983	d__Bacteria; p__Acidobacteria; c__Acidobacteriia; o__Acidobacteriales	644_bin4 (644_bin4)
ERR3313644_contig_99945	5949
ERR3313644_contig_48190	5341	d__Bacteria; p__Proteobacteria; c__Gammaproteobacteria	642_bin6 (642_bin6)
ERR3313644_contig_74507-circular	2150	d__Bacteria; p__Proteobacteria; c__Betaproteobacteria; o__Nitrosomonadales; f__Gallionellaceae; g__Gallionella	641_bin4 (641_bin4)
ERR3313645_contig_35322	11921
ERR3313645_contig_515-circular	10792
ERR3313645_contig_34122	6460
ERR3313645_contig_24179	5826
ERR3313645_contig_90567	5490
ERR3313645_contig_324866	6498
ERR3313645_contig_34633	11145
ERR3313645_contig_66414	11664	d__Bacteria; p__Candidatus Dormibacteraeota	652_bin1 (654_bin5)					d__Bacteria; p__Candidatus Dormibacteraeota	652_bin1 (654_bin5)
ERR3313645_contig_23424	6432
ERR3313645_contig_213200	6312
ERR3313645_contig_165616	5420
ERR3313645_contig_219445	6415
ERR3313645_contig_96284	5016
ERR3313645_contig_59957	5316	d__Bacteria; p__Actinobacteria; c__Actinobacteria	639_bin3 (653_bin6)
ERR3313645_contig_150030	6972
ERR3313645_contig_34137	5167
ERR3313645_contig_38452	6053
ERR3313645_contig_2567	9942
ERR3313645_contig_26986_1-9249	9249	d__Bacteria; p__Proteobacteria; c__Betaproteobacteria; o__Nitrosomonadales; f__Gallionellaceae; g__Gallionella	645_bin1 (645_bin1)	d__Bacteria; p__Proteobacteria; c__Betaproteobacteria; o__Nitrosomonadales; f__Gallionellaceae; g__Gallionella	641_bin4 (656_bin7,641_bin4), 645_bin1 (654_bin7, 645_bin1)
ERR3313645_contig_91870_partial	11872
ERR3313645_contig_27537	15180			d__Bacteria; p__Acidobacteria; c__Acidobacteriia; o__Acidobacteriales	644_bin4 (644_bin4, 639_bin1)
ERR3313645_contig_9995	14680
ERR3313645_contig_44185	13779
ERR3313645_contig_85034	11237
ERR3313645_contig_46448_1-7157	7157
ERR3313645_contig_48690	10378			d__Bacteria; p__Acidobacteria; c__Acidobacteriia; o__Acidobacteriales	644_bin4 (644_bin4, 639_bin1)
ERR3313645_contig_24857	9442
ERR3313645_contig_74155	9221
ERR3313645_contig_63263	8162	d__Bacteria; p__Acidobacteria; c__Acidobacteriia; o__Acidobacteriales; f__Acidobacteriaceae	645_bin2 (645_bin2)
ERR3313645_contig_34387	7947
ERR3313645_contig_25123	7643	d__Bacteria; p__Acidobacteria; c__Acidobacteriia; o__Acidobacteriales	644_bin4 (639_bin1)
ERR3313645_contig_11250	7595
ERR3313645_contig_9926	7062
ERR3313645_contig_88804	6478
ERR3313645_contig_140891	6306	d__Bacteria; p__Acidobacteria; c__Acidobacteriia; o__Bryobacterales	639_bin9 (639_bin9)
ERR3313645_contig_73600	6252
ERR3313645_contig_74349	6025
ERR3313645_contig_30239	5964
ERR3313645_contig_38	5940
ERR3313645_contig_42580_1709-5857	4149
ERR3313645_contig_73595	5837
ERR3313645_contig_15659	5813
ERR3313645_contig_64756	5550
ERR3313645_contig_50459	5437
ERR3313645_contig_17395	5407	d__Bacteria; p__Acidobacteria; c__Acidobacteriia; o__Acidobacteriales	644_bin4 (644_bin4)
ERR3313645_contig_212722	5388
ERR3313645_contig_240292	5235	d__Bacteria; p__Acidobacteria; c__Acidobacteriia; o__Bryobacterales	639_bin9 (652_bin3)
ERR3313645_contig_103840	5204
ERR3313645_contig_13621	5194			d__Bacteria; p__Candidatus Dormibacteraeota	648_bin10 (654_bin8, 648_bin10), 641_bin5 (652_bin2, 641_bin5)
ERR3313645_contig_27584	5115
ERR3313645_contig_13057	17322
ERR3313645_contig_12987	9387
ERR3313645_contig_57871	8474	d__Bacteria; p__Acidobacteria; c__Acidobacteriia; o__Acidobacteriales	644_bin4 (644_bin4)
ERR3313645_contig_52743	7310
ERR3313645_contig_15324	7021
ERR3313645_contig_135831	6779
ERR3313645_contig_5468	5542	d__Bacteria; p__Candidatus Dormibacteraeota	648_bin10 (645_bin4)
ERR3313645_contig_5690	5513	d__Bacteria; p__Actinobacteria; c__Thermoleophilia; o__Solirubrobacterales	654_bin9 (654_bin9)	d__Bacteria; p__Candidatus Dormibacteraeota	641_bin5 (641_bin5）
ERR3313645_contig_32362_1068-5242	4175
ERR3313645_contig_72138_1-7062	7062
ERR3313645_contig_70797_1-3973	3973	d__Bacteria; p__Proteobacteria; c__Betaproteobacteria; o__Nitrosomonadales; f__Gallionellaceae; g__Gallionella	645_bin1 (645_bin1)	d__Bacteria; p__Proteobacteria; c__Betaproteobacteria; o__Nitrosomonadales; f__Gallionellaceae; g__Gallionella	661_bin8 (661_bin8), 641_bin4 (641_bin4, 656_bin7), 645_bin1 (645_bin1)
ERR3313645_contig_131175	5669
ERR3313645_contig_116321	5946
ERR3313645_contig_119115	7776
ERR3313645_contig_6650	8606	d__Bacteria; p__Actinobacteria; c__Acidimicrobiia; o__Acidimicrobiales	639_bin5 (645_bin7)
ERR3313645_contig_454812	5075
ERR3313645_contig_14145	9167	d__Bacteria; p__Actinobacteria; c__Thermoleophilia; o__Solirubrobacterales	639_bin2 (654_bin4)	d__Bacteria; p__Actinobacteria; c__Thermoleophilia; o__Solirubrobacterales	639_bin2 (654_bin4)
ERR3313645_contig_328911	5187
ERR3313645_contig_66329	5703	d__Bacteria; p__Actinobacteria; c__Acidimicrobiia; o__Acidimicrobiales	639_bin5 (645_bin7)
ERR3313645_contig_29332	7518	d__Bacteria; p__Candidatus Dormibacteraeota	660_bin3 (648_bin2)
ERR3313645_contig_5504	8740
ERR3313645_contig_9125	6169			d__Bacteria; p__Verrucomicrobia; c__Spartobacteria	640_bin1 (640_bin1)
ERR3313645_contig_2989	5616	d__Bacteria; p__Acidobacteria; c__Acidobacteriia; o__Bryobacterales	639_bin9 (639_bin9)
ERR3313645_contig_51876	5319
ERR3313656_contig_3105	19787	d__Bacteria; p__Chloroflexi	656_bin5 (656_bin5)
ERR3313656_contig_23711	19535
ERR3313656_contig_918	13593
ERR3313656_contig_5868	10896
ERR3313656_contig_49485	9133	d__Bacteria;p__Bacteroidetes;c__Bacteroidia	656_bin9 (656_bin9)
ERR3313656_contig_33148	8288
ERR3313656_contig_3090	7623
ERR3313656_contig_20710_1-2505	2505	d__Bacteria; p__Proteobacteria; c__Deltaproteobacteria	656_bin2 (656_bin2)
ERR3313656_contig_113271	6662	d__Bacteria; p__Proteobacteria; c__Deltaproteobacteria	656_bin2 (656_bin2)
ERR3313656_contig_33853	6119
ERR3313656_contig_79587	5562
ERR3313656_contig_62047	5220
ERR3313656_contig_83522	5939
ERR3313656_contig_25281	7008
ERR3313656_contig_16626	7853
ERR3313656_contig_19225	22188
ERR3313656_contig_69778	7440
ERR3313656_contig_17930	6957
ERR3313656_contig_25146_1-4789	4789
ERR3313656_contig_19722	6242
ERR3313656_contig_26260	8922
ERR3313656_contig_1165	6326
ERR3313656_contig_61018	6028
ERR3313656_contig_9139	10147	d__Archaea; p__Euryarchaeota; c__Methanomicrobia; o__Methanosarcinales; f__Methanosarcinaceae; g__Methanosarcina	648_bin12 (648_bin12)
ERR3313656_contig_5742	9614	d__Bacteria; p__Chloroflexi	656_bin5 (656_bin5)
ERR3313656_contig_12838	9039
ERR3313656_contig_68544	8874
ERR3313656_contig_32898	7435	d__Bacteria; p__Proteobacteria; c__Deltaproteobacteria	656_bin2 (656_bin2)
ERR3313656_contig_27924	7333
ERR3313656_contig_2152	6992
ERR3313656_contig_35536	6478	d__Bacteria; p__Candidatus Levybacteria	648_bin6 (648_bin6)
ERR3313656_contig_8880	6449
ERR3313656_contig_99483	6223
ERR3313656_contig_112300	6150
ERR3313656_contig_20476	6081
ERR3313656_contig_5892	6009	d__Archaea; p__Euryarchaeota; c__Methanomicrobia; o__Methanosarcinales; f__Methanosarcinaceae; g__Methanosarcina	648_bin12 (659_bin6)
ERR3313656_contig_36788	5838
ERR3313656_contig_5176	5708
ERR3313656_contig_11479	5581
ERR3313656_contig_3410	5391
ERR3313656_contig_8676	5346	d__Bacteria; p__Proteobacteria; c__Betaproteobacteria	661_bin4 (656_bin1)
ERR3313656_contig_11464	5036	d__Bacteria; p__Actinobacteria; c__Acidimicrobiia; o__Acidimicrobiales	651_bin9 (657_bin2)
ERR3313656_contig_16268	13668	d__Bacteria; p__Proteobacteria; c__Deltaproteobacteria	656_bin2 (656_bin2)	d__Bacteria; p__Proteobacteria; c__Deltaproteobacteria, d__Bacteria; p__Actinobacteria; c__Acidimicrobiia; o__Acidimicrobiales	651_bin9 (657_bin2), 656_bin2 (656_bin2, 651_bin1, 650_bin1, 648_bin9)
ERR3313656_contig_1045	11498	d__Archaea; p__Euryarchaeota; c__Methanomicrobia; o__Methanosarcinales; f__Methanosarcinaceae; g__Methanosarcina	648_bin12 (659_bin6)
ERR3313656_contig_43504	7574
ERR3313656_contig_481	8879	d__Bacteria; p__Chloroflexi	656_bin5 (656_bin5)
ERR3313656_contig_31639	5153
ERR3313656_contig_320	52196	d__Bacteria; p__Chloroflexi	656_bin5 (656_bin5)					d__Bacteria; p__Chloroflexi	656_bin5 (656_bin5)
ERR3313656_contig_213842-circular	7842
ERR3313657_contig_20140	9353
ERR3313657_contig_5959	7316
ERR3313657_contig_887	74431	d__Bacteria; p__Bacteroidetes; c__Chitinophagia; o__Chitinophagales	657_bin4 (657_bin4)
ERR3313657_contig_811	43134	d__Bacteria; p__Proteobacteria; c__Deltaproteobacteria	656_bin2 (656_bin2)	d__Bacteria; p__Proteobacteria; c__Deltaproteobacteria	656_bin2 (656_bin2, 660_bin10, 658_bin13, 651_bin1, 650_bin1, 649_bin8, 648_bin9)
ERR3313657_contig_3293	33352
ERR3313657_contig_15679	18335
ERR3313657_contig_3058	17163	d__Bacteria; p__Bacteroidetes; c__Chitinophagia; o__Chitinophagales	657_bin4 (657_bin4)
ERR3313657_contig_11563	15182
ERR3313657_contig_44956	14800
ERR3313657_contig_52641	13322
ERR3313657_contig_29972	13142
ERR3313657_contig_51820	10274
ERR3313657_contig_15092	9774
ERR3313657_contig_14935	9294
ERR3313657_contig_12157	9192
ERR3313657_contig_12751	9190
ERR3313657_contig_24070	8930
ERR3313657_contig_23555	8714	d__Archaea; p__Euryarchaeota; c__Methanomicrobia	649_bin11 (657_bin9)
ERR3313657_contig_11462	8494
ERR3313657_contig_18339	8468	d__Bacteria; p__Actinobacteria; c__Actinobacteria; o__Micrococcales	660_bin8 (657_bin11)
ERR3313657_contig_43101	8011
ERR3313657_contig_13778	7889
ERR3313657_contig_28390	7699
ERR3313657_contig_15639	7587
ERR3313657_contig_6476	7458
ERR3313657_contig_36653	7288
ERR3313657_contig_37564	6709
ERR3313657_contig_141510	6658
ERR3313657_contig_8326	6292
ERR3313657_contig_48830	5907
ERR3313657_contig_8150	5817
ERR3313657_contig_20220	5306
ERR3313657_contig_325_494-18379	13434	d__Bacteria; p__Actinobacteria; c__Acidimicrobiia; o__Acidimicrobiales	651_bin9 (657_bin2)
ERR3313657_contig_829_16260-27708	11448	d__Archaea; p__Euryarchaeota; c__Methanomicrobia	649_bin11 (657_bin9)
ERR3313657_contig_43097	5728
ERR3313657_contig_22573	10998
ERR3313657_contig_31272	5073
ERR3313657_contig_36402	8235
ERR3313657_contig_51399	5766
ERR3313657_contig_35919	6039
ERR3313657_contig_3756	18683
ERR3313657_contig_29101	7436
ERR3313657_contig_10638	5424
ERR3313657_contig_13649	9854
ERR3313657_contig_52358	8243
ERR3313657_contig_18238	5833
ERR3313657_contig_15803	11777
ERR3313657_contig_6260	7288
ERR3313657_contig_31838	11993
ERR3313657_contig_19528	10416	d__Bacteria; p__Candidatus Dormibacteraeota	661_bin3 (661_bin3)
ERR3313657_contig_8511	9268
ERR3313657_contig_6713	23208
ERR3313657_contig_6763	35147
ERR3313657_contig_19128	5275
ERR3313657_contig_53106	12558
ERR3313657_contig_23729	15683
ERR3313657_contig_26347	13668
ERR3313657_contig_3673	19435
ERR3313657_contig_4933	18280
ERR3313657_contig_10644	15424
ERR3313657_contig_23423	13418
ERR3313657_contig_6133	11836
ERR3313657_contig_8296	10554
ERR3313657_contig_5488	10322
ERR3313657_contig_7987	9696
ERR3313657_contig_6697	8554	d__Bacteria; p__Proteobacteria; c__Deltaproteobacteria	656_bin2 (656_bin2)
ERR3313657_contig_24016	8386
ERR3313657_contig_958	7901
ERR3313657_contig_7994	7719
ERR3313657_contig_7688	7461
ERR3313657_contig_12683	6956
ERR3313657_contig_1978	6895
ERR3313657_contig_2870	6815
ERR3313657_contig_10700	6629
ERR3313657_contig_10151	6196
ERR3313657_contig_77491_1-2377	2377
ERR3313657_contig_69467	5410
ERR3313657_contig_30073	5292
ERR3313657_contig_17919	5208
ERR3313657_contig_17144	5101	d__Bacteria; p__Chloroflexi	656_bin5 (657_bin5)
ERR3313657_contig_215	5043
ERR3313657_contig_38256	5013
ERR3313657_contig_5105_1-3480	3480
ERR3313657_contig_4685	11097
ERR3313657_contig_2164	9420	d__Bacteria; p__Candidatus Dormibacteraeota	660_bin2 (657_bin10)
ERR3313657_contig_42120	5393
ERR3313657_contig_12307	18969
ERR3313657_contig_18601	5545
ERR3313657_contig_37483	9626
ERR3313657_contig_81793	7631
ERR3313657_contig_66357	5100
ERR3313657_contig_1073	21033	d__Bacteria; p__Actinobacteria; c__Acidimicrobiia; o__Acidimicrobiales	651_bin9 (657_bin2)
ERR3313657_contig_4640	16189
ERR3313657_contig_12331	5967	d__Bacteria; p__Proteobacteria; c__Deltaproteobacteria	656_bin2 (656_bin2)
ERR3313657_contig_11219	5629
ERR3313657_contig_72197	5552
ERR3313657_contig_133768-circular	3380
ERR3313658_contig_73965	7712
ERR3313658_contig_136-circular	16060
ERR3313658_contig_715	59307
ERR3313658_contig_19197	34876
ERR3313658_contig_38808	13366
ERR3313658_contig_37831	9329
ERR3313658_contig_1146	6761	d__Bacteria; p__Proteobacteria; c__Alphaproteobacteria; o__Rhizobiales; f__Bradyrhizobiaceae; g__Bradyrhizobium	659_bin5 (659_bin5)
ERR3313658_contig_94319_1869-5757	3889	d__Bacteria; p__Candidatus Saccharibacteria	658_bin7 (658_bin7)
ERR3313658_contig_63815	5394
ERR3313658_contig_72041	5130	d__Bacteria; p__Candidatus Dormibacteraeota	658_bin4 (658_bin4)
ERR3313658_contig_1272_16859-30074	13167	d__Archaea; p__Euryarchaeota; c__Methanomicrobia	649_bin11 (658_bin5)
ERR3313658_contig_5153_1004-19541	18538	d__Bacteria; p__Gemmatimonadetes; c__Gemmatimonadetes; o__Gemmatimonadales	658_bin6 (658_bin6)					d__Bacteria; p__Gemmatimonadetes; c__Gemmatimonadetes; o__Gemmatimonadales	658_bin6 (657_bin7)
ERR3313658_contig_1649_10342-20194	9852	d__Bacteria; p__Actinobacteria; c__Actinobacteria; o__Micrococcales	660_bin8 (658_bin2)
ERR3313658_contig_7021_3670-11796	8126
ERR3313658_contig_31747	6245
ERR3313658_contig_5144	6986
ERR3313658_contig_10095	6813
ERR3313658_contig_16530	6112
ERR3313658_contig_47416	6020
ERR3313658_contig_29807	12219
ERR3313658_contig_76423	5438
ERR3313658_contig_17546	8511
ERR3313658_contig_42223	6307
ERR3313658_contig_37033	8963
ERR3313658_contig_7539	7223	d__Bacteria; p__Candidatus Saccharibacteria	658_bin7 (658_bin7)
ERR3313658_contig_28122	12312
ERR3313658_contig_2703	27261	d__Bacteria; p__Candidatus Dormibacteraeota	658_bin4 (658_bin4)					d__Bacteria; p__Candidatus Dormibacteraeota	658_bin4 (658_bin4)
ERR3313658_contig_15283	13802
ERR3313658_contig_31148	11345
ERR3313658_contig_10172	8366	d__Bacteria; p__Actinobacteria; c__Thermoleophilia; o__Solirubrobacterales	653_bin1 (653_bin1)
ERR3313658_contig_4227_3304-8091	4788
ERR3313658_contig_5409	8022	d__Bacteria; p__Proteobacteria; c__Betaproteobacteria; o__Nitrosomonadales; f__Gallionellaceae; g__Gallionella	641_bin4 (641_bin4)
ERR3313658_contig_7452	7813
ERR3313658_contig_11848	7547	d__Archaea; p__Euryarchaeota; c__Methanomicrobia; o__Methanosarcinales; f__Methanosarcinaceae; g__Methanosarcina	648_bin12 (648_bin12)
ERR3313658_contig_71403	7211
ERR3313658_contig_78027	7064	d__Bacteria; p__Proteobacteria; c__Alphaproteobacteria; o__Rhizobiales; f__Bradyrhizobiaceae; g__Bradyrhizobium	659_bin5 (659_bin5)
ERR3313658_contig_77227	7052
ERR3313658_contig_55588_1-4512	4512	d__Bacteria; p__Proteobacteria; c__Deltaproteobacteria	656_bin2 (658_bin13)
ERR3313658_contig_44378_1-2868	2868
ERR3313658_contig_29986	6215
ERR3313658_contig_24184	5450
ERR3313658_contig_36735	5397
ERR3313658_contig_66128	5375
ERR3313658_contig_43705	5261
ERR3313658_contig_7217_4019-13664	9646
ERR3313658_contig_68112	7936	d__Bacteria; p__Candidatus Dormibacteraeota	658_bin4 (658_bin4)
ERR3313658_contig_19650	6897	d__Bacteria; p__Proteobacteria; c__Alphaproteobacteria; o__Rhizobiales; f__Bradyrhizobiaceae; g__Bradyrhizobium	659_bin5 (659_bin5)
ERR3313658_contig_36974	5235	d__Archaea; p__Euryarchaeota; c__Methanomicrobia; o__Methanosarcinales; f__Methanosarcinaceae; g__Methanosarcina	648_bin12 (659_bin6)
ERR3313658_contig_3162	17896
ERR3313658_contig_39200	7900
ERR3313659_contig_82540	5256	d__Archaea; p__Euryarchaeota; c__Methanomicrobia; o__Methanosarcinales; f__Methanosarcinaceae; g__Methanosarcina	648_bin12 (659_bin6)
ERR3313659_contig_65347_-circular	7077
ERR3313659_contig_5058	45322							d__Bacteria;p__Acidobacteria;c__Thermoanaerobaculia	642_bin7 (653_bin7)
ERR3313659_contig_9715	16656	d__Bacteria; p__Proteobacteria; c__Alphaproteobacteria; o__Rhizobiales; f__Bradyrhizobiaceae; g__Bradyrhizobium	659_bin5 (659_bin5)
ERR3313659_contig_33170	10036
ERR3313659_contig_21998_3049-9205	6157	d__Bacteria; p__Proteobacteria; c__Alphaproteobacteria; o__Rhizobiales; f__Bradyrhizobiaceae; g__Bradyrhizobium	659_bin5 (659_bin5)
ERR3313659_contig_129035	5356
ERR3313659_contig_67212	5261
ERR3313659_contig_72965	5242	d__Bacteria; p__Actinobacteria; c__Actinobacteria; o__Micrococcales	660_bin8 (657_bin11)
ERR3313659_contig_7255_17686-35711	18026	d__Bacteria; p__Candidatus Dormibacteraeota	659_bin4 (659_bin4)
ERR3313659_contig_5482_706-11729	11023	d__Archaea; p__Euryarchaeota; c__Methanomicrobia	649_bin11 (659_bin3)
ERR3313659_contig_32015	5010	d__Archaea; p__Euryarchaeota; c__Methanomicrobia; o__Methanosarcinales; f__Methanosarcinaceae; g__Methanosarcina	648_bin12 (659_bin6)
ERR3313659_contig_57480	9217	d__Archaea; p__Euryarchaeota; c__Methanomicrobia; o__Methanosarcinales; f__Methanosarcinaceae; g__Methanosarcina	648_bin12 (659_bin6)
ERR3313659_contig_80518	7274
ERR3313659_contig_29079	5724
ERR3313659_contig_11942	6966	d__Bacteria; p__Candidatus Dormibacteraeota	660_bin3 (659_bin10)					d__Bacteria; p__Candidatus Dormibacteraeota	660_bin3 (658_bin10)
ERR3313659_contig_2306	38864							d__Bacteria; p__Verrucomicrobia; c__Verrucomicrobiae; o__Verrucomicrobiales	659_bin8 (659_bin8)
ERR3313659_contig_9386	15132
ERR3313659_contig_35583_4655-14788	10134
ERR3313659_contig_22589	14651
ERR3313659_contig_51	28298
ERR3313659_contig_29118	9906	d__Bacteria; p__Proteobacteria; c__Alphaproteobacteria; o__Rhizobiales; f__Bradyrhizobiaceae; g__Bradyrhizobium	659_bin5 (659_bin5)
ERR3313659_contig_11133_1-4056	4056	d__Bacteria; p__Candidatus Dormibacteraeota	659_bin4 (659_bin4)
ERR3313659_contig_9181	9046
ERR3313659_contig_85719	8808
ERR3313659_contig_11282	8635	d__Bacteria; p__Actinobacteria; c__Acidimicrobiia; o__Acidimicrobiales	651_bin9 (656_bin6)
ERR3313659_contig_17572	8504
ERR3313659_contig_4718	6947	d__Archaea; p__Euryarchaeota; c__Methanomicrobia; o__Methanosarcinales; f__Methanosarcinaceae; g__Methanosarcina	648_bin12 (659_bin6)
ERR3313659_contig_135291	6886
ERR3313659_contig_36472	6325
ERR3313659_contig_18314	5682	d__Bacteria; p__Actinobacteria; c__Acidimicrobiia; o__Acidimicrobiales	651_bin9 (648_bin5)
ERR3313659_contig_5469	5636	d__Archaea; p__Euryarchaeota; c__Methanomicrobia; o__Methanosarcinales; f__Methanosarcinaceae; g__Methanosarcina	648_bin12 (659_bin6)
ERR3313659_contig_4962	5274
ERR3313659_contig_17188	5160
ERR3313659_contig_71925	5068	d__Bacteria; p__Actinobacteria; c__Acidimicrobiia; o__Acidimicrobiales	648_bin11 (659_bin12)
ERR3313659_contig_13835	5050
ERR3313659_contig_6454_-circular	23071
ERR3313659_contig_10618	12698	d__Archaea; p__Euryarchaeota; c__Methanomicrobia; o__Methanosarcinales; f__Methanosarcinaceae; g__Methanosarcina	648_bin12 (659_bin6)
ERR3313659_contig_36088	9069
ERR3313659_contig_22680	7032
ERR3313659_contig_16139	5928
ERR3313659_contig_10135	28843	d__Bacteria; p__Proteobacteria; c__Alphaproteobacteria; o__Rhizobiales; f__Bradyrhizobiaceae; g__Bradyrhizobium	659_bin5 (659_bin5)					d__Bacteria; p__Proteobacteria; c__Alphaproteobacteria; o__Rhizobiales; f__Bradyrhizobiaceae; g__Bradyrhizobium	659_bin5 (659_bin5)
ERR3313659_contig_4364	13702
ERR3313659_contig_8535	6466
ERR3313659_contig_16554	6097
ERR3313660_contig_70182	7284
ERR3313660_contig_1392	36357	d__Bacteria; p__Bacteroidetes; c__Chitinophagia; o__Chitinophagales	651_bin4 (660_bin1)					d__Bacteria; p__Bacteroidetes; c__Chitinophagia; o__Chitinophagales	651_bin4 (660_bin1)
ERR3313660_contig_13540	15568	d__Archaea; p__Euryarchaeota; c__Methanomicrobia	649_bin11 (649_bin11)
ERR3313660_contig_11175	15033	d__Bacteria; p__Chloroflexi	660_bin11 (660_bin11)
ERR3313660_contig_19584	14115
ERR3313660_contig_58941	11383
ERR3313660_contig_7056	10646
ERR3313660_contig_29882	10078	d__Bacteria; p__Acidobacteria; c__Acidobacteriia; o__Acidobacteriales; f__Acidobacteriaceae	660_bin4 (660_bin4)
ERR3313660_contig_695	9172
ERR3313660_contig_28355	8715
ERR3313660_contig_662	8477
ERR3313660_contig_10197	8432	d__Bacteria; p__Actinobacteria; c__Acidimicrobiia; o__Acidimicrobiales	648_bin11 (660_bin7)
ERR3313660_contig_7169	8079
ERR3313660_contig_25439	7957
ERR3313660_contig_6819	7949
ERR3313660_contig_27416	7767
ERR3313660_contig_51017	7571
ERR3313660_contig_6354	7478
ERR3313660_contig_61693	6865
ERR3313660_contig_36216	5095
ERR3313660_contig_254_61397-73385	11988	d__Archaea; p__Euryarchaeota; c__Methanomicrobia	649_bin11 (660_bin6)	d__Archaea; p__Euryarchaeota; c__Methanomicrobia	649_bin11 (660_bin6)
ERR3313660_contig_100216	6398
ERR3313660_contig_9360	10623
ERR3313660_contig_11794	5135
ERR3313660_contig_40548	5348
ERR3313660_contig_2898	6795
ERR3313660_contig_23976	8192
ERR3313660_contig_45975	6342
ERR3313660_contig_4811	7778
ERR3313660_contig_21245	5324
ERR3313660_contig_5273	5053
ERR3313660_contig_35490	5920
ERR3313660_contig_66969	5519
ERR3313660_contig_64353	5209
ERR3313660_contig_2984	8712	d__Bacteria; p__Actinobacteria; c__Actinobacteria; o__Micrococcales	660_bin8 (651_bin10)
ERR3313660_contig_11625	12506	d__Bacteria; p__Actinobacteria; c__Acidimicrobiia; o__Acidimicrobiales	651_bin9 (651_bin9)
ERR3313660_contig_46077	11877
ERR3313660_contig_5775	9653
ERR3313660_contig_8567	8215
ERR3313660_contig_28837	7817
ERR3313660_contig_4970	7777
ERR3313660_contig_92855	7051
ERR3313660_contig_25059_1-4540	4540
ERR3313660_contig_39427	5442	d__Bacteria; p__Proteobacteria; c__Alphaproteobacteria; o__Rhizobiales; f__Bradyrhizobiaceae; g__Bradyrhizobium	659_bin5 (659_bin5)
ERR3313660_contig_24780	5418	d__Bacteria; p__Proteobacteria; c__Deltaproteobacteria	656_bin2 (648_bin9)
ERR3313660_contig_6109	5206
ERR3313660_contig_36199	5148
ERR3313660_contig_43548	5096
ERR3313660_contig_27708	5068
ERR3313660_contig_29809	5020
ERR3313660_contig_41940	5013
ERR3313660_contig_5301	9864
ERR3313660_contig_32666	5546
ERR3313660_contig_60332	5122
ERR3313660_contig_36992	15759			d__Bacteria; p__Candidatus Saccharibacteria	658_bin7 (658_bin7)
ERR3313660_contig_2705	9136	d__Archaea; p__Euryarchaeota; c__Methanomicrobia; o__Methanosarcinales; f__Methanosarcinaceae; g__Methanosarcina	648_bin12 (648_bin12)
ERR3313660_contig_6128	9718
ERR3313660_contig_3333	9651
ERR3313660_contig_55022	5409
ERR3313660_contig_22333	5319	d__Bacteria; p__Proteobacteria; c__Deltaproteobacteria	656_bin2 (650_bin1)
ERR3313661_contig_850	146053							d__Bacteria; p__Candidatus Saccharibacteria	658_bin7 (658_bin7)
ERR3313661_contig_641	69067	d__Bacteria; p__Candidatus Cryosericota; c__Candidatus Cryosericia; o__Candidatus Cryosericales; f__Candidatus Cryosericaceae; g__Candidatus Cryosericum	649_bin15 (649_bin15)
ERR3313661_contig_1044	45355
ERR3313661_contig_4926	32065
ERR3313661_contig_22	31967
ERR3313661_contig_1877	31855
ERR3313661_contig_3198	25552
ERR3313661_contig_9724	23964
ERR3313661_contig_2274	23329
ERR3313661_contig_2818_2225-20221	17997
ERR3313661_contig_55	19702
ERR3313661_contig_2013	17806
ERR3313661_contig_9900	14468
ERR3313661_contig_24937	13444
ERR3313661_contig_2836	12462
ERR3313661_contig_13435	11563	d__Bacteria; p__Actinobacteria; c__Thermoleophilia	661_bin2 (661_bin2)
ERR3313661_contig_7812	11489
ERR3313661_contig_48	10847
ERR3313661_contig_24737	10834
ERR3313661_contig_23345	10175
ERR3313661_contig_30355	9404
ERR3313661_contig_4476	9284
ERR3313661_contig_8780	9188
ERR3313661_contig_79717	9053
ERR3313661_contig_13546	8891
ERR3313661_contig_49837	8457
ERR3313661_contig_2662	7991
ERR3313661_contig_48805	7907
ERR3313661_contig_14565	7718
ERR3313661_contig_6739	7229	d__Bacteria; p__Candidatus Levybacteria	649_bin4 (649_bin4)
ERR3313661_contig_45913	7054
ERR3313661_contig_60610	7051
ERR3313661_contig_12528	6955
ERR3313661_contig_27442	6808
ERR3313661_contig_90245	6569	d__Archaea; p__Euryarchaeota; c__Methanomicrobia; o__Methanosarcinales; f__Methanosarcinaceae; g__Methanosarcina	648_bin12 (659_bin6)
ERR3313661_contig_2735	6487
ERR3313661_contig_7355	6349
ERR3313661_contig_9534	6275
ERR3313661_contig_8802	6044
ERR3313661_contig_54404	5994
ERR3313661_contig_116113	5890
ERR3313661_contig_21380	5887
ERR3313661_contig_10241	5688
ERR3313661_contig_1419	5667
ERR3313661_contig_11214	5610
ERR3313661_contig_29859_1055-5385	4331
ERR3313661_contig_5502	5008	d__Bacteria; p__Actinobacteria; c__Actinobacteria; o__Micrococcales	648_bin3 (648_bin3)
ERR3313661_contig_1968_2892-16191	13299	d__Archaea; p__Euryarchaeota; c__Methanomicrobia	647_bin3 (661_bin7)
ERR3313661_contig_46963	6719
ERR3313661_contig_31386	6019
ERR3313661_contig_3765	5718
ERR3313661_contig_3248	16217
ERR3313661_contig_79865	5438
ERR3313661_contig_74791	7016
ERR3313661_contig_101523	5339
ERR3313661_contig_119093	7581
ERR3313661_contig_26411	11494
ERR3313661_contig_188004	5029
ERR3313661_contig_52330	11917
ERR3313661_contig_11653	11760
ERR3313661_contig_89987	5298
ERR3313661_contig_14934	15227
ERR3313661_contig_55419	20895
ERR3313661_contig_11009	8674
ERR3313661_contig_6638	7035
ERR3313661_contig_1701	51928
ERR3313661_contig_33425	5412
ERR3313661_contig_8777	6090
ERR3313661_contig_29446	5495
ERR3313661_contig_879	9021
ERR3313661_contig_3889	11965
ERR3313661_contig_11371	9208
ERR3313661_contig_112127	5589
ERR3313661_contig_22693	5298
ERR3313661_contig_13827	11243
ERR3313661_contig_7814	20246
ERR3313661_contig_7054	30151
ERR3313661_contig_9686	16344
ERR3313661_contig_72188	5317
ERR3313661_contig_45212	5110
ERR3313661_contig_84843	5911
ERR3313661_contig_1032	12769
ERR3313661_contig_37959	12177
ERR3313661_contig_4070	7803
ERR3313661_contig_67407	6650
ERR3313661_contig_88940	11623
ERR3313661_contig_10104	7786
ERR3313661_contig_4421	11576
ERR3313661_contig_34997	6424
ERR3313661_contig_120296	5363
ERR3313661_contig_38643	9288
ERR3313661_contig_1452	21575
ERR3313661_contig_2575	10778
ERR3313661_contig_51206	10404
ERR3313661_contig_55974	6229
ERR3313661_contig_4763	13276
ERR3313661_contig_93756	9704
ERR3313661_contig_9432	6850
ERR3313661_contig_8838	5656
ERR3313661_contig_21449	5161
ERR3313661_contig_6981	24272
ERR3313661_contig_40369	5911
ERR3313661_contig_5318	6457
ERR3313661_contig_37969	5215
ERR3313661_contig_3116	6402
ERR3313661_contig_21033_5057-15490	10434
ERR3313661_contig_22159	11394
ERR3313661_contig_10887	5337
ERR3313661_contig_5189	6627
ERR3313661_contig_8241	9265
ERR3313661_contig_28246	10743
ERR3313661_contig_27855	5974
ERR3313661_contig_14360	8402
ERR3313661_contig_28100	40870
ERR3313661_contig_92250	5397
ERR3313661_contig_1614	22964
ERR3313661_contig_122781	5448
ERR3313661_contig_96	135733
ERR3313661_contig_595	53279	d__Bacteria; p__Candidatus Dormibacteraeota	661_bin3 (661_bin3)					d__Bacteria; p__Actinobacteria; c__Actinobacteria; o__Micrococcales	649_bin13 (649_bin13)
ERR3313661_contig_3609	36505
ERR3313661_contig_6329	31943
ERR3313661_contig_8001	31748
ERR3313661_contig_175	30565
ERR3313661_contig_8585	26959
ERR3313661_contig_4764	21974
ERR3313661_contig_2038	21539
ERR3313661_contig_1371	20114
ERR3313661_contig_32620	18939
ERR3313661_contig_8980	14316
ERR3313661_contig_6175	13553
ERR3313661_contig_14165	12848
ERR3313661_contig_23785	12616
ERR3313661_contig_19668	12133
ERR3313661_contig_6359	10664
ERR3313661_contig_16022	9320	d__Bacteria; p__Actinobacteria; c__Acidimicrobiia; o__Acidimicrobiales	651_bin9 (661_bin5)
ERR3313661_contig_20730	9016
ERR3313661_contig_6960	8666
ERR3313661_contig_4265	8473
ERR3313661_contig_39078	8268
ERR3313661_contig_40638	7908
ERR3313661_contig_8929	7855
ERR3313661_contig_15203	7189
ERR3313661_contig_10674	7126
ERR3313661_contig_20000	6997
ERR3313661_contig_6722	6902
ERR3313661_contig_26983	6148
ERR3313661_contig_42430	5675
ERR3313661_contig_54234	5613
ERR3313661_contig_122788	5544
ERR3313661_contig_52554	5451
ERR3313661_contig_20088	5370
ERR3313661_contig_6789	5306
ERR3313661_contig_51783	5114	d__Bacteria;p__Bacteroidetes;c__Bacteroidia	661_bin9 (661_bin9)
ERR3313661_contig_52431	5051
ERR3313661_contig_8842_1-5379	5379
ERR3313661_contig_17078_2156-5288	3133
ERR3313661_contig_3005	27641					d__Bacteria; p__Actinobacteria; c__Actinobacteria; o__Micrococcales	649_bin13 (649_bin13)	d__Bacteria; p__Actinobacteria; c__Actinobacteria; o__Micrococcales	660_bin8 (660_bin8)
ERR3313661_contig_1668	24840
ERR3313661_contig_3238	22205
ERR3313661_contig_22558	17416
ERR3313661_contig_15788	16268
ERR3313661_contig_19669	8587
ERR3313661_contig_25598	7481
ERR3313661_contig_35169	7110
ERR3313661_contig_178698	6067
ERR3313661_contig_73819	5264
ERR3313661_contig_7945	11204
ERR3313661_contig_5889	23296
ERR3313661_contig_345	6554
ERR3313661_contig_39189	7494
ERR3313661_contig_2214	11705
ERR3313661_contig_97270	8395
ERR3313661_contig_32483	6113
ERR3313661_contig_7902	5702
ERR3313661_contig_81675	6045
ERR3313661_contig_103471	6350
ERR3313661_contig_62603	9274
ERR3313661_contig_53813	8911
ERR3313661_contig_22580	6722
ERR3313661_contig_71103	6196
ERR3313661_contig_8976	6076
ERR3313661_contig_113713	5252
ERR3313661_contig_26584	5045
ERR3313661_contig_36171	5010
ERR3313661_contig_4611-circular	6262
ERR3313646_contig_8734	21325
ERR3313646_contig_14428	14921
ERR3313646_contig_7152	11543
ERR3313646_contig_182741	5025	d__Archaea; p__Euryarchaeota; c__Methanomicrobia	647_bin3 (646_bin7)
ERR3313646_contig_14515	5021
ERR3313646_contig_132-circular	14840
ERR3313646_contig_796	63678
ERR3313646_contig_127	57715
ERR3313646_contig_706	51218
ERR3313646_contig_4027	45057
ERR3313646_contig_221	42983							d__Bacteria; p__Candidatus Dormibacteraeota	648_bin1 (648_bin1)
ERR3313646_contig_2075	35860
ERR3313646_contig_3154	34594
ERR3313646_contig_13263	33382
ERR3313646_contig_32	27448							d__Bacteria; p__Actinobacteria; c__Acidimicrobiia; o__Acidimicrobiales	651_bin9 (656_bin6)
ERR3313646_contig_1199	26515
ERR3313646_contig_445	24506
ERR3313646_contig_10989	22844
ERR3313646_contig_16041	20984
ERR3313646_contig_8416	20098
ERR3313646_contig_863	19796
ERR3313646_contig_5527	16724
ERR3313646_contig_23669	15688
ERR3313646_contig_13452	15398
ERR3313646_contig_12003	15110
ERR3313646_contig_17950	14956
ERR3313646_contig_11638	14826
ERR3313646_contig_19202	14579	d__Archaea; p__Euryarchaeota; c__Methanomicrobia	647_bin3 (646_bin7)
ERR3313646_contig_44139	14348
ERR3313646_contig_25565	13751
ERR3313646_contig_1248	13486
ERR3313646_contig_36398	12987
ERR3313646_contig_15347	11899
ERR3313646_contig_1734	11795
ERR3313646_contig_8089	11667
ERR3313646_contig_39807	11024
ERR3313646_contig_37443	10491
ERR3313646_contig_5973	10400
ERR3313646_contig_11860	10374	d__Bacteria;p__Acidobacteria;c__Thermoanaerobaculia	657_bin1 (646_bin1)					d__Bacteria;p__Acidobacteria;c__Thermoanaerobaculia	657_bin1 (646_bin1)
ERR3313646_contig_2444	9580
ERR3313646_contig_16677	9211
ERR3313646_contig_2679	9105
ERR3313646_contig_37750	8840
ERR3313646_contig_1627	8560
ERR3313646_contig_24962	8543
ERR3313646_contig_63572	8017
ERR3313646_contig_83517	7946
ERR3313646_contig_39745	7728
ERR3313646_contig_23944	7186
ERR3313646_contig_22756	6737
ERR3313646_contig_100228	6620
ERR3313646_contig_25639	6366
ERR3313646_contig_23520	6027
ERR3313646_contig_11835	5780
ERR3313646_contig_42524	5755
ERR3313646_contig_29901	5530
ERR3313646_contig_77889	5516
ERR3313646_contig_45164	5393
ERR3313646_contig_195887	5355
ERR3313646_contig_66329	5295
ERR3313646_contig_20195	5290
ERR3313646_contig_4219	5190
ERR3313646_contig_3220	52393
ERR3313646_contig_5013_1-42022	42022
ERR3313646_contig_909	41379
ERR3313646_contig_1952	35134
ERR3313646_contig_27307	34676
ERR3313646_contig_258	29838							d__Bacteria; p__Actinobacteria; c__Acidimicrobiia; o__Acidimicrobiales	651_bin9 (661_bin5)
ERR3313646_contig_11668	27760
ERR3313646_contig_1338	24587
ERR3313646_contig_14324	22391
ERR3313646_contig_19148	20153
ERR3313646_contig_731	20146	d__Bacteria; p__Proteobacteria; c__Betaproteobacteria; o__Nitrosomonadales; f__Gallionellaceae	647_bin5 (647_bin5)					d__Bacteria; p__Proteobacteria; c__Betaproteobacteria; o__Nitrosomonadales; f__Gallionellaceae; g__Gallionella	661_bin8 (661_bin8)
ERR3313646_contig_15402	19338
ERR3313646_contig_2709	18376
ERR3313646_contig_8028	17066
ERR3313646_contig_5785	16321
ERR3313646_contig_9514	15327
ERR3313646_contig_15251	13934
ERR3313646_contig_15760	13657
ERR3313646_contig_18495	12943	d__Bacteria; p__Proteobacteria; c__Betaproteobacteria; o__Nitrosomonadales; f__Gallionellaceae	647_bin5 (647_bin5)
ERR3313646_contig_15876	12891
ERR3313646_contig_22370	12798
ERR3313646_contig_1307	11861
ERR3313646_contig_11295	11050
ERR3313646_contig_62363	10911
ERR3313646_contig_21833	10770
ERR3313646_contig_37010	10480
ERR3313646_contig_4555	10445
ERR3313646_contig_14891	10305
ERR3313646_contig_28663	10298
ERR3313646_contig_5902	10240
ERR3313646_contig_1823	10173
ERR3313646_contig_60706	9814
ERR3313646_contig_5711	9583
ERR3313646_contig_13892	9533
ERR3313646_contig_41735	9517
ERR3313646_contig_44608	8879
ERR3313646_contig_18091	8776
ERR3313646_contig_7429	8643
ERR3313646_contig_3238	8588
ERR3313646_contig_62193	8480
ERR3313646_contig_5704	8438
ERR3313646_contig_14032	8321
ERR3313646_contig_62661	8246
ERR3313646_contig_27844	8185
ERR3313646_contig_13983	8141
ERR3313646_contig_1662	8120
ERR3313646_contig_43638	8117
ERR3313646_contig_18773	8079
ERR3313646_contig_30382	8054
ERR3313646_contig_17961	8048
ERR3313646_contig_6841	8014
ERR3313646_contig_1435	7884
ERR3313646_contig_6988	7786
ERR3313646_contig_10504	7383
ERR3313646_contig_40533	7204
ERR3313646_contig_16691	7109
ERR3313646_contig_69836	7073
ERR3313646_contig_25711	6989
ERR3313646_contig_71500	6976
ERR3313646_contig_98526	6959
ERR3313646_contig_39073	6825
ERR3313646_contig_88698	6694
ERR3313646_contig_41734	6486
ERR3313646_contig_217418	6264
ERR3313646_contig_73638	6226
ERR3313646_contig_82872	6184
ERR3313646_contig_15126_1412-6098	4687
ERR3313646_contig_18863	5797
ERR3313646_contig_19755	5695
ERR3313646_contig_3232	5664
ERR3313646_contig_23174	5421
ERR3313646_contig_15408	5383
ERR3313646_contig_51193	5357
ERR3313646_contig_125193	5338
ERR3313646_contig_24016	5298
ERR3313646_contig_57730	5287
ERR3313646_contig_57434	5227
ERR3313646_contig_58684	5223
ERR3313646_contig_90877	5211
ERR3313646_contig_116414	5197
ERR3313646_contig_8887	5134
ERR3313646_contig_86676	5133
ERR3313646_contig_120572	5097
ERR3313646_contig_100288	5067
ERR3313646_contig_37973	5026
ERR3313646_contig_27542	5021
ERR3313646_contig_84406	5239
ERR3313646_contig_46048	10519
ERR3313646_contig_6520	11784
ERR3313646_contig_23192	5300
ERR3313646_contig_44233	6756
ERR3313646_contig_8661	5279
ERR3313646_contig_142836	5756
ERR3313646_contig_27208	5255
ERR3313646_contig_6096	8930
ERR3313646_contig_13749	5501
ERR3313646_contig_45171	12032
ERR3313646_contig_61684	7436
ERR3313646_contig_12791_1-3824	3824
ERR3313646_contig_11987	5685
ERR3313646_contig_18791	6931
ERR3313646_contig_8362	17405	d__Bacteria; p__Actinobacteria; c__Thermoleophilia; o__Solirubrobacterales	639_bin2 (654_bin4)
ERR3313646_contig_23193	7718
ERR3313646_contig_25427	5192
ERR3313646_contig_83184	5042	d__Bacteria; p__Actinobacteria; c__Thermoleophilia	661_bin2 (661_bin2)
ERR3313646_contig_32058	5029
ERR3313646_contig_1951	14920
ERR3313646_contig_12651_1-2180	2180
ERR3313646_contig_7534	20828
ERR3313646_contig_6033	14032
ERR3313646_contig_16648	13822
ERR3313646_contig_29930	6754
ERR3313646_contig_13769	6204
ERR3313646_contig_16718	5768
ERR3313646_contig_1010	36908	d__Bacteria; p__Proteobacteria; c__Betaproteobacteria; o__Nitrosomonadales; f__Gallionellaceae	647_bin5 (647_bin5)	d__Bacteria; p__Proteobacteria; c__Betaproteobacteria; o__Nitrosomonadales; f__Gallionellaceae	647_bin5 (647_bin5)			d__Bacteria; p__Proteobacteria; c__Betaproteobacteria; o__Nitrosomonadales; f__Gallionellaceae	647_bin5 (647_bin5)
ERR3313646_contig_1236	13845
ERR3313646_contig_25717	13027
ERR3313646_contig_34267	11286
ERR3313646_contig_37459	9908
ERR3313646_contig_11223	18918
ERR3313646_contig_6269	8684
ERR3313646_contig_8870	8457
ERR3313646_contig_5874	7468
ERR3313646_contig_39223	6562
ERR3313646_contig_12014	6540
ERR3313646_contig_5695	6245
ERR3313646_contig_44689	6211
ERR3313646_contig_67866	6211
ERR3313646_contig_37191	6191
ERR3313646_contig_16565	5823
ERR3313646_contig_90534	5644
ERR3313646_contig_44409	5600
ERR3313646_contig_77379	5529
ERR3313646_contig_81575	5373
ERR3313646_contig_20241	5264
ERR3313646_contig_3135	5049
ERR3313646_contig_103764	6552
ERR3313646_contig_12342	12534
ERR3313646_contig_22589	5647
ERR3313646_contig_946	5731
ERR3313646_contig_4937	5623	d__Bacteria; p__Proteobacteria; c__Gammaproteobacteria; o__Pseudomonadales; f__Moraxellaceae; g__Acinetobacter; s__Acinetobacter baumannii	646_bin12 (646_bin12)
ERR3313647_contig_12636	5386
ERR3313647_contig_22015	18857
ERR3313647_contig_5232	13886	d__Bacteria; p__Proteobacteria; c__Betaproteobacteria; o__Nitrosomonadales; f__Gallionellaceae	647_bin5 (647_bin5)
ERR3313647_contig_387	12601
ERR3313647_contig_8278	12589	d__Bacteria; p__Proteobacteria; c__Betaproteobacteria; o__Nitrosomonadales; f__Gallionellaceae	647_bin5 (647_bin5)
ERR3313647_contig_13605	12257	d__Bacteria; p__Proteobacteria; c__Betaproteobacteria; o__Nitrosomonadales; f__Gallionellaceae	647_bin5 (647_bin5)
ERR3313647_contig_8132	10147
ERR3313647_contig_15974	9814
ERR3313647_contig_8126	7630
ERR3313647_contig_47694	5814
ERR3313647_contig_7100	5703	d__Bacteria; p__Proteobacteria; c__Betaproteobacteria; o__Nitrosomonadales; f__Gallionellaceae	647_bin5 (647_bin5)
ERR3313647_contig_1918_9942-22899	12958	d__Archaea; p__Euryarchaeota; c__Methanomicrobia	647_bin3 (647_bin3)
ERR3313647_contig_4673_217-9320	9104	d__Bacteria; p__Proteobacteria; c__Betaproteobacteria; o__Nitrosomonadales; f__Gallionellaceae	647_bin5 (647_bin5)
ERR3313647_contig_495	38188
ERR3313647_contig_12652	19009
ERR3313647_contig_15706	18756
ERR3313647_contig_3175	18058
ERR3313647_contig_8686	15428
ERR3313647_contig_19237	14980			d__Bacteria; p__Proteobacteria; c__Betaproteobacteria; o__Nitrosomonadales; f__Gallionellaceae; g__Gallionella	641_bin4 (641_bin4, 656_bin7), 654_bin7 (654_bin7, 645_bin1), 647_bin5 (647_bin5)
ERR3313647_contig_3680	11591	d__Bacteria; p__Proteobacteria; c__Betaproteobacteria; o__Nitrosomonadales; f__Gallionellaceae	647_bin5 (647_bin5)
ERR3313647_contig_10754	11508	d__Bacteria; p__Proteobacteria; c__Betaproteobacteria; o__Nitrosomonadales; f__Gallionellaceae	647_bin5 (647_bin5)
ERR3313647_contig_23465	10212
ERR3313647_contig_21549	10049
ERR3313647_contig_2673	9959
ERR3313647_contig_652	9640
ERR3313647_contig_13573	8966
ERR3313647_contig_4785	8853	d__Archaea; p__Euryarchaeota; c__Methanomicrobia	647_bin3 (647_bin3)
ERR3313647_contig_4861	8252
ERR3313647_contig_22347	7492
ERR3313647_contig_11994	7464
ERR3313647_contig_38980	7435	d__Bacteria; p__Proteobacteria; c__Betaproteobacteria; o__Nitrosomonadales; f__Gallionellaceae	647_bin5 (647_bin5)
ERR3313647_contig_10949	7255
ERR3313647_contig_28118	6872	d__Bacteria; p__Proteobacteria; c__Betaproteobacteria; o__Nitrosomonadales; f__Gallionellaceae	647_bin5 (647_bin5)
ERR3313647_contig_16007	6554
ERR3313647_contig_1375	6513
ERR3313647_contig_112361	6298
ERR3313647_contig_18789	6045
ERR3313647_contig_18771	5809
ERR3313647_contig_31046	5757
ERR3313647_contig_14245	5120
ERR3313647_contig_26080	5088
ERR3313647_contig_33633	5409
ERR3313647_contig_25185	5711
ERR3313647_contig_29565	7707
ERR3313647_contig_5466	10190
ERR3313647_contig_539	5383
ERR3313647_contig_2897	17362
ERR3313647_contig_1598	8226
ERR3313647_contig_18450_3551-7309	3759
ERR3313647_contig_6721	12877
ERR3313647_contig_42153	9281
ERR3313647_contig_467	18546
ERR3313648_contig_13124	6412
ERR3313648_contig_630	44045	d__Bacteria; p__Actinobacteria; c__Actinobacteria; o__Micrococcales	648_bin3 (648_bin3)					d__Bacteria; p__Actinobacteria; c__Thermoleophilia; o__Solirubrobacterales	653_bin1 (653_bin1)
ERR3313648_contig_1749	31119	d__Bacteria; p__Proteobacteria; c__Alphaproteobacteria; o__Rhizobiales; f__Bradyrhizobiaceae; g__Bradyrhizobium	659_bin5 (659_bin5)					d__Bacteria; p__Proteobacteria; c__Alphaproteobacteria; o__Rhizobiales; f__Bradyrhizobiaceae; g__Bradyrhizobium	659_bin5 (659_bin5)
ERR3313648_contig_40806	9867
ERR3313648_contig_29508	8714
ERR3313648_contig_26993	6514
ERR3313648_contig_26324	5667
ERR3313648_contig_29273	5336
ERR3313648_contig_124079	5181
ERR3313648_contig_35535	14300	d__Archaea; p__Euryarchaeota; c__Methanomicrobia; o__Methanosarcinales; f__Methanosarcinaceae; g__Methanosarcina	648_bin12 (648_bin12)
ERR3313648_contig_10016	11307	d__Archaea; p__Euryarchaeota; c__Methanomicrobia; o__Methanosarcinales; f__Methanosarcinaceae; g__Methanosarcina	648_bin12 (648_bin12)
ERR3313648_contig_13736	10832	d__Bacteria; p__Acidobacteria; c__Acidobacteriia; o__Acidobacteriales; f__Acidobacteriaceae	648_bin7 (649_bin10)	d__Bacteria; p__Proteobacteria; c__Deltaproteobacteria, d__Bacteria; p__Proteobacteria; c__Betaproteobacteria	656_bin2 (660_bin10, 651_bin1), 661_bin4 (657_bin12)
ERR3313648_contig_17041	9542
ERR3313648_contig_72778	8776	d__Bacteria; p__Proteobacteria; c__Alphaproteobacteria; o__Rhizobiales; f__Bradyrhizobiaceae; g__Bradyrhizobium	659_bin5 (659_bin5)
ERR3313648_contig_96230	8378	d__Archaea; p__Euryarchaeota; c__Methanomicrobia; o__Methanosarcinales; f__Methanosarcinaceae; g__Methanosarcina	648_bin12 (648_bin12)
ERR3313648_contig_30224	8053
ERR3313648_contig_14927	7787
ERR3313648_contig_23451	7070	d__Archaea; p__Euryarchaeota; c__Methanomicrobia; o__Methanosarcinales; f__Methanosarcinaceae; g__Methanosarcina	648_bin12 (648_bin12)
ERR3313648_contig_39264	6968	d__Bacteria; p__Proteobacteria; c__Deltaproteobacteria	656_bin2 (648_bin9)
ERR3313648_contig_19535	6958
ERR3313648_contig_7186	6736	d__Archaea; p__Euryarchaeota; c__Methanomicrobia; o__Methanosarcinales; f__Methanosarcinaceae; g__Methanosarcina	648_bin12 (648_bin12)
ERR3313648_contig_150676	6602
ERR3313648_contig_64613	6475
ERR3313648_contig_8275	6299
ERR3313648_contig_15592	6132	d__Bacteria; p__Proteobacteria; c__Deltaproteobacteria	656_bin2 (648_bin9)
ERR3313648_contig_83970	6083	d__Archaea; p__Euryarchaeota; c__Methanomicrobia; o__Methanosarcinales; f__Methanosarcinaceae; g__Methanosarcina	648_bin12 (648_bin12)
ERR3313648_contig_40270	5912
ERR3313648_contig_27114	5878	d__Bacteria; p__Proteobacteria; c__Deltaproteobacteria	656_bin2 (648_bin9)
ERR3313648_contig_79841	5823	d__Bacteria; p__Actinobacteria; c__Acidimicrobiia; o__Acidimicrobiales	651_bin9 (648_bin5)
ERR3313648_contig_54376	5521
ERR3313648_contig_83209	5125
ERR3313648_contig_29819	5092
ERR3313648_contig_49632	6287
ERR3313648_contig_16816	5813	d__Archaea; p__Euryarchaeota; c__Methanomicrobia; o__Methanosarcinales; f__Methanosarcinaceae; g__Methanosarcina	648_bin12 (648_bin12)
ERR3313648_contig_25945	9214
ERR3313648_contig_73764	6480
ERR3313648_contig_56063	5565
ERR3313648_contig_87695	5155	d__Archaea; p__Euryarchaeota; c__Methanomicrobia; o__Methanosarcinales; f__Methanosarcinaceae; g__Methanosarcina	648_bin12 (648_bin12)
ERR3313648_contig_7754	33821	d__Archaea; p__Euryarchaeota; c__Methanomicrobia; o__Methanosarcinales; f__Methanosarcinaceae; g__Methanosarcina	648_bin12 (648_bin12)					d__Bacteria;p__Bacteroidetes;c__Bacteroidia	649_bin1 (649_bin1)
ERR3313648_contig_632	5308
ERR3313648_contig_10577	5036
ERR3313648_contig_7448	11977	d__Archaea; p__Euryarchaeota; c__Methanomicrobia; o__Methanosarcinales; f__Methanosarcinaceae; g__Methanosarcina	648_bin12 (648_bin12)
ERR3313648_contig_12077	11631
ERR3313648_contig_21478	8651
ERR3313648_contig_14773	6529
ERR3313648_contig_7984_1-21063	21063	d__Bacteria; p__Proteobacteria; c__Deltaproteobacteria	656_bin2 (648_bin9)	d__Bacteria; p__Actinobacteria; c__Acidimicrobiia; o__Acidimicrobiales, d__Bacteria; p__Proteobacteria; c__Deltaproteobacteria	651_bin9 (657_bin2), 656_bin2 (656_bin2, 651_bin1, 650_bin1, 648_bin9)
ERR3313648_contig_11566	13106	d__Bacteria; p__Proteobacteria; c__Deltaproteobacteria	656_bin2 (648_bin9)
ERR3313648_contig_13126	7112
ERR3313648_contig_12729	6345	d__Bacteria; p__Proteobacteria; c__Deltaproteobacteria	656_bin2 (648_bin9)
ERR3313648_contig_20866	5735	d__Bacteria; p__Proteobacteria; c__Alphaproteobacteria; o__Rhizobiales; f__Bradyrhizobiaceae; g__Bradyrhizobium	659_bin5 (659_bin5)
ERR3313648_contig_87798	5586	d__Bacteria; p__Proteobacteria; c__Alphaproteobacteria; o__Rhizobiales; f__Bradyrhizobiaceae; g__Bradyrhizobium	659_bin5 (659_bin5)
ERR3313648_contig_52	108702	d__Bacteria; p__Candidatus Dormibacteraeota	660_bin2 (648_bin15)	d__Bacteria; p__Candidatus Dormibacteraeota	660_bin2 (660_bin2, 659_bin9, 658_bin9, 657_bin10, 656_bin3, 650_bin2, 648_bin15)			d__Bacteria; p__Candidatus Dormibacteraeota	660_bin2 (656_bin3)
ERR3313648_contig_3639-circular	3326
ERR3313648_contig_359277-circular	2280
ERR3313649_contig_21798	7491
ERR3313649_contig_1027	70264							d__Bacteria; p__Proteobacteria; c__Alphaproteobacteria; o__Rhizobiales; f__Bradyrhizobiaceae; g__Bradyrhizobium	659_bin5 (659_bin5)
ERR3313649_contig_1246	48922	d__Bacteria; p__Acidobacteria; c__Acidobacteriia; o__Acidobacteriales; f__Acidobacteriaceae	648_bin7 (649_bin10)					d__Bacteria; p__Acidobacteria; c__Acidobacteriia; o__Bryobacterales	658_bin11 (658_bin11)
ERR3313649_contig_109	38849
ERR3313649_contig_6522	28924
ERR3313649_contig_218	18365
ERR3313649_contig_5357	17284
ERR3313649_contig_22063	16569
ERR3313649_contig_2440	14123
ERR3313649_contig_11123	13048
ERR3313649_contig_35137	10513	d__Bacteria; p__Actinobacteria; c__Actinobacteria; o__Micrococcales	649_bin13 (649_bin13)
ERR3313649_contig_28592	8445	d__Bacteria; p__Acidobacteria; c__Acidobacteriia; o__Acidobacteriales; f__Acidobacteriaceae	648_bin7 (649_bin10)
ERR3313649_contig_76403	8435	d__Bacteria; p__Candidatus Cryosericota; c__Candidatus Cryosericia; o__Candidatus Cryosericales; f__Candidatus Cryosericaceae; g__Candidatus Cryosericum	649_bin15 (649_bin15)
ERR3313649_contig_5159	14644	d__Bacteria;p__Acidobacteria;c__Thermoanaerobaculia	646_bin8 (648_bin16)
ERR3313649_contig_2877	6711
ERR3313649_contig_100499	6008
ERR3313649_contig_46581	5704
ERR3313649_contig_20074_1-4062	4062
ERR3313649_contig_15	67461
ERR3313649_contig_394	51633
ERR3313649_contig_1418	34930
ERR3313649_contig_5340	23167
ERR3313649_contig_1203	20798
ERR3313649_contig_41	18280
ERR3313649_contig_1449	17021
ERR3313649_contig_1299	15695
ERR3313649_contig_8508	15114
ERR3313649_contig_2477	14391	d__Bacteria; p__Acidobacteria; c__Acidobacteriia; o__Acidobacteriales; f__Acidobacteriaceae	648_bin7 (649_bin10)	d__Bacteria; p__Acidobacteria; c__Acidobacteriia; o__Acidobacteriales; f__Acidobacteriaceae	648_bin7 (649_bin10)
ERR3313649_contig_5453	13498	d__Bacteria; p__Acidobacteria; c__Acidobacteriia; o__Acidobacteriales; f__Acidobacteriaceae	648_bin7 (649_bin10)					d__Bacteria; p__Acidobacteria; c__Acidobacteriia; o__Acidobacteriales; f__Acidobacteriaceae	660_bin4 (660_bin4)
ERR3313649_contig_24662	12375	d__Bacteria; p__Actinobacteria; c__Acidimicrobiia; o__Acidimicrobiales	651_bin9 (649_bin7)
ERR3313649_contig_16403	11618
ERR3313649_contig_3944	10444
ERR3313649_contig_17752	9346
ERR3313649_contig_25322	8392	d__Bacteria; p__Bacteroidetes; c__Chitinophagia; o__Chitinophagales	651_bin4 (649_bin9)
ERR3313649_contig_20449	8008
ERR3313649_contig_22316	7909	d__Bacteria; p__Actinobacteria; c__Actinobacteria; o__Micrococcales	649_bin13 (649_bin13)
ERR3313649_contig_3003	7536
ERR3313649_contig_5963	7462	d__Bacteria; p__Proteobacteria; c__Betaproteobacteria	661_bin4 (649_bin3)					d__Bacteria; p__Proteobacteria; c__Betaproteobacteria	661_bin4 (656_bin1)
ERR3313649_contig_27308	6790	d__Bacteria; p__Acidobacteria; c__Acidobacteriia; o__Acidobacteriales; f__Acidobacteriaceae	648_bin7 (649_bin10)
ERR3313649_contig_103680	6780
ERR3313649_contig_57188	6743
ERR3313649_contig_125_1-3028	3028
ERR3313649_contig_10366	5726
ERR3313649_contig_119308	5519
ERR3313649_contig_17123	5517
ERR3313649_contig_18048	5411	d__Bacteria; p__Actinobacteria; c__Actinobacteria; o__Micrococcales	649_bin13 (649_bin13)
ERR3313649_contig_100806	5131
ERR3313649_contig_109505	5080
ERR3313649_contig_12787	5012
ERR3313649_contig_3653	9264
ERR3313649_contig_314	5553
ERR3313649_contig_12416	10895
ERR3313649_contig_102232	5232
ERR3313649_contig_12488	6077
ERR3313649_contig_15296	5601
ERR3313649_contig_85611	7018
ERR3313649_contig_77512	5660	d__Bacteria; p__Candidatus Cryosericota; c__Candidatus Cryosericia; o__Candidatus Cryosericales; f__Candidatus Cryosericaceae; g__Candidatus Cryosericum	649_bin15 (649_bin15)
ERR3313649_contig_4570	5791
ERR3313649_contig_8843_4791-13306	8516	d__Bacteria; p__Proteobacteria; c__Deltaproteobacteria	656_bin2 (648_bin9)
ERR3313649_contig_8461	12738
ERR3313649_contig_2350	11696
ERR3313649_contig_21415	10827
ERR3313649_contig_33874	8612
ERR3313649_contig_37533	5352	d__Bacteria; p__Chloroflexi	649_bin2 (649_bin2)
ERR3313649_contig_28727	10541
ERR3313650_contig_11739	27075
ERR3313650_contig_2054	42464
ERR3313650_contig_4942	18387	d__Archaea; p__Euryarchaeota; c__Methanomicrobia	647_bin3 (650_bin4)
ERR3313650_contig_1753	16031
ERR3313650_contig_6206	15073
ERR3313650_contig_7869	13732
ERR3313650_contig_2994	12749	d__Bacteria; p__Proteobacteria; c__Deltaproteobacteria	656_bin2 (650_bin1)	d__Bacteria; p__Proteobacteria; c__Deltaproteobacteria	656_bin2 (650_bin1)
ERR3313650_contig_15354	7496	d__Bacteria; p__Proteobacteria; c__Deltaproteobacteria	656_bin2 (650_bin1)
ERR3313650_contig_290	7226
ERR3313650_contig_12045_1-6457	6457
ERR3313650_contig_11071	5022	d__Bacteria; p__Candidatus Cryosericota; c__Candidatus Cryosericia; o__Candidatus Cryosericales; f__Candidatus Cryosericaceae; g__Candidatus Cryosericum	649_bin15 (649_bin15)
ERR3313650_contig_8262	21354
ERR3313650_contig_9251	10859
ERR3313650_contig_1488	10804
ERR3313650_contig_36437	7176
ERR3313650_contig_17436	6920
ERR3313650_contig_69459	6386
ERR3313650_contig_5764	5710	d__Bacteria; p__Proteobacteria; c__Deltaproteobacteria	656_bin2 (650_bin1)
ERR3313650_contig_7158	5170
ERR3313650_contig_5197	5548
ERR3313650_contig_110956	5415
ERR3313650_contig_16014_1-4917	4917
ERR3313650_contig_9084	10292	d__Bacteria; p__Proteobacteria; c__Deltaproteobacteria	656_bin2 (650_bin1)
ERR3313650_contig_18762	6394
ERR3313650_contig_9166	16114	d__Bacteria; p__Proteobacteria; c__Deltaproteobacteria	656_bin2 (650_bin1)					d__Bacteria; p__Proteobacteria; c__Deltaproteobacteria	656_bin2 (649_bin8)
ERR3313650_contig_7186	6042
ERR3313650_contig_24053	5944
ERR3313650_contig_49084	5746	d__Bacteria; p__Proteobacteria; c__Deltaproteobacteria	656_bin2 (650_bin1)
ERR3313650_contig_3898	36277	d__Bacteria; p__Proteobacteria; c__Deltaproteobacteria	656_bin2 (650_bin1)
ERR3313651_contig_8475	11613
ERR3313651_contig_29392	7461
ERR3313651_contig_6157	5321
ERR3313651_contig_9689	37524
ERR3313651_contig_39352	28304
ERR3313651_contig_1729	22890
ERR3313651_contig_5267	22257	d__Bacteria; p__Actinobacteria; c__Actinobacteria; o__Micrococcales	649_bin13 (649_bin13)
ERR3313651_contig_13492	19789
ERR3313651_contig_16821	18182	d__Bacteria; p__Proteobacteria; c__Deltaproteobacteria	656_bin2 (651_bin1)
ERR3313651_contig_9249	15548
ERR3313651_contig_16364	14970
ERR3313651_contig_47810	14897	d__Archaea; p__Euryarchaeota; c__Methanomicrobia	649_bin11 (659_bin3)
ERR3313651_contig_10248	12134
ERR3313651_contig_2078	9492
ERR3313651_contig_12925	8797
ERR3313651_contig_55537	8545
ERR3313651_contig_21014	8323
ERR3313651_contig_20573	7993
ERR3313651_contig_7306	7702
ERR3313651_contig_6369	7300
ERR3313651_contig_51997_1-4064	4064
ERR3313651_contig_10037	6922
ERR3313651_contig_15070	6784
ERR3313651_contig_13158	6558	d__Bacteria; p__Proteobacteria; c__Deltaproteobacteria	656_bin2 (651_bin1)
ERR3313651_contig_3109	6388
ERR3313651_contig_36496	6331
ERR3313651_contig_58040	6170	d__Bacteria; p__Candidatus Cryosericota; c__Candidatus Cryosericia; o__Candidatus Cryosericales; f__Candidatus Cryosericaceae; g__Candidatus Cryosericum	649_bin15 (649_bin15)
ERR3313651_contig_60950	6155
ERR3313651_contig_95487	6037
ERR3313651_contig_5633	5828
ERR3313651_contig_70913	5805
ERR3313651_contig_8758	5517
ERR3313651_contig_59489	5389	d__Bacteria;p__Acidobacteria;c__Thermoanaerobaculia	651_bin7 (651_bin7)
ERR3313651_contig_52030	5360
ERR3313651_contig_2791	68075
ERR3313651_contig_902	40699	d__Bacteria; p__Actinobacteria; c__Actinobacteria; o__Micrococcales	649_bin13 (649_bin13)
ERR3313651_contig_21089_3252-34508	31258
ERR3313651_contig_4783	26146
ERR3313651_contig_21244	21043
ERR3313651_contig_4217	19880
ERR3313651_contig_11870	15630	d__Bacteria; p__Proteobacteria; c__Deltaproteobacteria	656_bin2 (651_bin1)
ERR3313651_contig_45943	15363
ERR3313651_contig_8445	14463
ERR3313651_contig_1748	13861
ERR3313651_contig_4261	13736	d__Bacteria; p__Actinobacteria; c__Acidimicrobiia; o__Acidimicrobiales	651_bin9 (651_bin9)
ERR3313651_contig_548	13451
ERR3313651_contig_9509	11684
ERR3313651_contig_68812	10618
ERR3313651_contig_4916	10531
ERR3313651_contig_23804	8960
ERR3313651_contig_11812	8828	d__Archaea; p__Euryarchaeota; c__Methanomicrobia	647_bin3 (650_bin4)
ERR3313651_contig_21902_1-4286	4286
ERR3313651_contig_52347	8045
ERR3313651_contig_9651	7672
ERR3313651_contig_15649	7593
ERR3313651_contig_657	7491
ERR3313651_contig_3974	7288
ERR3313651_contig_137963	7071
ERR3313651_contig_33129	7059
ERR3313651_contig_4323_1-4015	4015
ERR3313651_contig_2818	6916
ERR3313651_contig_31068	6807
ERR3313651_contig_122027_1-654	654
ERR3313651_contig_80239	6734
ERR3313651_contig_51844	6632
ERR3313651_contig_15628	6583
ERR3313651_contig_59556	6534
ERR3313651_contig_7953	6424
ERR3313651_contig_54936	6343
ERR3313651_contig_22870	6251
ERR3313651_contig_42430	6166
ERR3313651_contig_8179	6145
ERR3313651_contig_92548	5954
ERR3313651_contig_2948	5930
ERR3313651_contig_4872	5925
ERR3313651_contig_67049	5588
ERR3313651_contig_20218	5548
ERR3313651_contig_24234	5382
ERR3313651_contig_52036	5370
ERR3313651_contig_66870	5370
ERR3313651_contig_20761	5334
ERR3313651_contig_60786	5244
ERR3313651_contig_70014	5229
ERR3313651_contig_9735	5203
ERR3313651_contig_4049	5174
ERR3313651_contig_89064	5174
ERR3313651_contig_42815	5106
ERR3313651_contig_82843	5096
ERR3313651_contig_7035	5011
ERR3313651_contig_45139	12507
ERR3313651_contig_12034	9631
ERR3313651_contig_42855	8399
ERR3313651_contig_609	5631
ERR3313651_contig_10014	20739
ERR3313651_contig_44763	5922
ERR3313651_contig_35191	19533
ERR3313651_contig_66241	7709
ERR3313651_contig_12439	24938
ERR3313651_contig_3664	5983
ERR3313651_contig_18265	5557
ERR3313651_contig_47573	5076
ERR3313651_contig_20516	6238
ERR3313651_contig_65175	5289
ERR3313651_contig_57751	5802
ERR3313651_contig_10813	6737
ERR3313651_contig_17798	12819
ERR3313651_contig_66251	9903
ERR3313651_contig_8346	6746
ERR3313651_contig_30556	5761
ERR3313651_contig_17354	7506
ERR3313651_contig_12310	7011
ERR3313651_contig_48671	9474
ERR3313651_contig_58337	6364
ERR3313651_contig_33603_1-3686	3686
ERR3313651_contig_28631_4290-5373	1084
ERR3313651_contig_27061	8649
ERR3313651_contig_15319	9891
ERR3313651_contig_12126	9693	d__Bacteria; p__Proteobacteria; c__Deltaproteobacteria	656_bin2 (651_bin1)			d__Bacteria; p__Proteobacteria; c__Deltaproteobacteria	656_bin2 (648_bin9, 651_bin1)
ERR3313651_contig_2114	8952
ERR3313651_contig_83845	7498
ERR3313651_contig_9754	6490	d__Bacteria; p__Proteobacteria; c__Deltaproteobacteria	656_bin2 (651_bin1)
ERR3313651_contig_35184	6264
ERR3313651_contig_11863	5532
ERR3313651_contig_6017	5307	d__Bacteria; p__Actinobacteria; c__Actinobacteria; o__Micrococcales	660_bin8 (649_bin5)
ERR3313651_contig_84932	5231
ERR3313651_contig_10876	5132
ERR3313651_contig_12503	5097
ERR3313651_contig_42158-circular	5604
