# Supplementary material for: Tundra Soil Viruses Mediate Responses of Microbial Communities to Climate Warming
Source: mBio. 2023 Feb 14;14(2):e03009-22. doi: 10.1128/mbio.03009-22 (PMC10127799; doi:10.1128/mbio.03009-22)
Supplement: TABLE S3 [file mbio.03009-22-s0003.xlsx]

## Sheet: Sheet1
Table S3: Linear mixed-effects model analysis and linear regressions of the normalized abundance of the microbes and their viruses.
	Linear Regression	15-25 cm control	15-25 cm warmed	45-55 cm control	45-55 cm warmed	Significant difference between 15-25 cm control and 15-25 cm warmed (two-way ANOVA)		Significant difference between 45-55 cm control and 45-55 cm warmed (two-way ANOVA)		Significant difference between 15-25 cm control and 45-55 cm control (two-way ANOVA)		Significant difference between 15-25 cm warmed and 45-55 cm warmed (two-way ANOVA)		Linear mixed-effects model	Warmed	Depth
Proteobacteria-Alphaproteobacteria	R²	0.42	R² < 0.01	0.69	0.34	F value	0.701	F value	0.075	F value	0.518	F value	0.075	R²	NA	NA
	p value	0.16	0.94	0.041 (*)	0.23	p value	0.427	p value	0.7911	p value	0.49208	p value	0.791	slope	NA	NA
	slope	0.612	-0.0502	8.66	7.11	DF	1	DF	1	DF	1	DF	1	Intercept	NA	NA
Proteobacteria-Betaproteobacteria	R²	0.99	1	0.63	0.11	F value	0.013	F value	1.849	F value	1.622	F value	0.745	R²	NA	NA
	p value	p < 0.001 (***)	p < 0.001 (***)	0.058	0.51	p value	0.912	p value	0.211	p value	0.23851	p value	0.4132	slope	NA	NA
	slope	2.29	2.27	0.779	-1	DF	1	DF	1	DF	1	DF	1	Intercept	NA	NA
Proteobacteria-Gammaproteobacteria	R²	0.92	0.94	0.03	0.02	F value	0.021	F value	0.154	F value	5.981	F value	5.988	R²	NA	NA
	p value	0.0026 (**)	0.0013 (**)	0.75	0.81	p value	0.889	p value	0.705	p value	0.040212 (*)	p value	0.0401 (*)	slope	NA	NA
	slope	2	2.06	0.244	-0.267	DF	1	DF	1	DF	1	DF	1	Intercept	NA	NA
Proteobacteria-Deltaproteobacteria	R²	0.92	0.86	0.54	0.5	F value	0.213	F value	2.384	F value	0.038	F value	0.228	R²	NA	NA
	p value	0.0027 (**)	0.0072 (**)	0.098	0.12	p value	0.657	p value	0.1612	p value	0.851	p value	0.64601	slope	NA	NA
	slope	8.32	7.3	6.63	22.1	DF	1	DF	1	DF	1	DF	1	Intercept	NA	NA
Other Actinobacteria	R²	0.9	0.89	0.1	0.07	F value	0.674	F value	0.409	F value	57.177	F value	10.555	R²	NA	NA
	p value	0.0042 (**)	0.0046 (**)	0.55	0.6	p value	0.435	p value	0.541	p value	p < 0.001 (***)	p value	0.0117 (*)	slope	NA	NA
	slope	42.1	33.3	-0.105	0.126	DF	1	DF	1	DF	1	DF	1	Intercept	NA	NA
Actinobacteria-Actinobacteria	R²	0.79	0.95	0.72	0.95	F value	0.768	F value	3.621	F value	0.458	F value	3.856	R²	NA	NA
	p value	0.018 (*)	p < 0.001 (***)	0.034 (*)	0.0053 (**)	p value	0.406	p value	0.093568 (.)	p value	0.517722	p value	0.0852 (.)	slope	NA	NA
	slope	3.48	2.46	2.12	2.51	DF	1	DF	1	DF	1	DF	1	Intercept	NA	NA
Actinobacteria-Acidimicrobiia	R²	0.96	0.95	0.06	0.59	F value	8.743	F value	3.256	F value	9.844	F value	2.709	R²	0.0533	0.0592
	p value	p < 0.001 (***)	p < 0.001 (***)	0.63	0.073	p value	0.0182 (*)	p value	0.109	p value	0.013857 (*)	p value	0.138419	slope	7.286	7.675
	slope	1.44	2.34	0.161	1.19	DF	1	DF	1	DF	1	DF	1	Intercept	-2.325	-2.325
Actinobacteria-Thermoleophilia	R²	0.92	0.65	R² < 0.01	0.11	F value	1.582	F value	0.469	F value	11.109	F value	2.009	R²	NA	NA
	p value	0.0024 (**)	0.054	0.91	0.52	p value	0.243878	p value	0.5126	p value	0.01034 (*)	p value	0.194	slope	NA	NA
	slope	2.49	4.26	-0.0908	1.11	DF	1	DF	1	DF	1	DF	1	Intercept	NA	NA
Acidobacteria-Acidobacteriia	R²	0.61	0.61	0.93	0.51	F value	0.834	F value	0.858	F value	6.325	F value	1.395	R²	NA	NA
	p value	0.007 (**)	0.067	0.0019 (**)	0.11	p value	0.38786	p value	0.3813	p value	0.03609 (*)	p value	0.271446	slope	NA	NA
	slope	8.55	4.89	1.12	2.12	DF	1	DF	1	DF	1	DF	1	Intercept	NA	NA
Acidobacteria-Thermoanaerobaculia	R²	0.99	0.98	0.9	0.82	F value	0.235	F value	0.002	F value	0.608	F value	0.118	R²	NA	NA
	p value	p < 0.001 (***)	p < 0.001 (***)	0.0041 (**)	0.013 (*)	p value	0.641	p value	0.963824	p value	0.458	p value	0.74	slope	NA	NA
	slope	1.25	1.2	0.916	0.929	DF	1	DF	1	DF	1	DF	1	Intercept	NA	NA
Candidatus Dormibacteraeota	R²	0.54	0.92	0.8	0.33	F value	1.206	F value	0.004	F value	0.098	F value	0.717	R²	NA	NA
	p value	0.096	0.0027 (**)	0.016 (*)	0.24	p value	0.304071	p value	0.9487	p value	0.761715	p value	0.4218	slope	NA	NA
	slope	1.44	2.22	1.2	1.25	DF	1	DF	1	DF	1	DF	1	Intercept	NA	NA
Verrucomicrobia	R²	0.88	0.78	0.71	NA	F value	1.335	F value	7.701	F value	8.268	F value	7.741	R²	0.0206	0.031
	p value	0.0054 (**)	0.02 (*)	0.035 (*)	NA	p value	0.281281	p value	0.02411 (*)	p value	0.02066 (*)	p value	0.023844 (*)	slope	-0.2145	-0.2633
	slope	0.433	0.694	5.12	0	DF	1	DF	1	DF	1	DF	1	Intercept	0.6729	0.6729
Gemmatimonadetes	R²	NA	NA	0.94	0.29	F value	NA	F value	5.379	F value	0	F value	0.037	R²	NA	NA
	p value	NA	NA	0.0013 (**)	0.27	p value	NA	p value	0.049 (*)	p value	0.9836	p value	0.852	slope	NA	NA
	slope	0	0	1.05	0.339	DF	NA	DF	1	DF	1	DF	1	Intercept	NA	NA
Chloroflexi	R²	NA	NA	0.68	0.2	F value	NA	F value	3.46	F value	0.038	F value	0.003	R²	NA	NA
	p value	NA	NA	0.043 (*)	0.37	p value	NA	p value	0.0999 (.)	p value	0.849903	p value	0.95547	slope	NA	NA
	slope	0	0	3.34	0.525	DF	NA	DF	1	DF	1	DF	1	Intercept	NA	NA
Bacteroidetes	R²	NA	R² < 0.01	0.03	0.52	F value	0.001	F value	0.102	F value	0	F value	0.431	R²	NA	NA
	p value	NA	0.92	0.73	0.1	p value	0.978	p value	0.758	p value	0.986	p value	0.5301	slope	NA	NA
	slope	NA	-0.203	0.428	0.918	DF	1	DF	1	DF	1	DF	1	Intercept	NA	NA
Euryarchaeota-Methanomicrobia	R²	1	NA	0.12	0.41	F value	NA	F value	0.199	F value	0.001	F value	0	R²	NA	NA
	p value	p < 0.001 (***)	NA	0.51	0.17	p value	NA	p value	0.667	p value	0.97861	p value	0.98731	slope	NA	NA
	slope	7.64	0	2.77	5.05	DF	NA	DF	1	DF	1	DF	1	Intercept	NA	NA
Thaumarchaeota	R²	NA	NA	NA	NA	F value	NA	F value	NA	F value	NA	F value	NA	R²	NA	NA
	p value	NA	NA	NA	NA	p value	NA	p value	NA	p value	NA	p value	NA	slope	NA	NA
	slope	NA	NA	NA	NA	DF	NA	DF	NA	DF	NA	DF	NA	Intercept	NA	NA
Candidatus Cryosericota	R²	NA	NA	0.99	0.74	F value	NA	F value	32.743	F value	0.496	F value	0.001	R²	NA	NA
	p value	NA	NA	p < 0.001 (***)	0.028 (*)	p value	NA	p value	p < 0.001 (***)	p value	0.50108	p value	0.979647	slope	NA	NA
	slope	0	0	46	2.54	DF	NA	DF	1	DF	1	DF	1	Intercept	NA	NA
Candidatus Aminicenantes	R²	NA	NA	NA	NA	F value	NA	F value	NA	F value	NA	F value	NA	R²	NA	NA
	p value	NA	NA	NA	NA	p value	NA	p value	NA	p value	NA	p value	NA	slope	NA	NA
	slope	NA	NA	NA	NA	DF	NA	DF	NA	DF	NA	DF	NA	Intercept	NA	NA
Candidatus Saccharibacteria	R²	NA	NA	R² < 0.01	0.07	F value	NA	F value	0.032	F value	NA	F value	NA	R²	NA	NA
	p value	NA	NA	0.92	0.62	p value	NA	p value	0.863	p value	NA	p value	NA	slope	NA	NA
	slope	0	0	0.425	-0.192	DF	NA	DF	1	DF	NA	DF	NA	Intercept	NA	NA
Candidatus Levybacteria	R²	NA	NA	0.51	R² < 0.01	F value	NA	F value	4.867	F value	0	F value	0	R²	NA	NA
	p value	NA	NA	0.11	0.9	p value	NA	p value	0.0584 (.)	p value	0.99579	p value	0.9999	slope	NA	NA
	slope	0	0	2.16	-0.0353	DF	NA	DF	1	DF	1	DF	1	Intercept	NA	NA
